# Supplementary material for: N′-[1-(4-Chloro­phen­yl)ethyl­idene]benzo­hydrazide
Source: Acta Crystallogr Sect E Struct Rep Online. 2011 Oct 29;67(Pt 11):o3043. doi: 10.1107/S1600536811042887 (PMC3247437; doi:10.1107/S1600536811042887)
Supplement: Supplementary file 1 [file e-67-o3043-sup1.cif]

##############################################################################
#                                                                            #
# This CIF contains the data in a paper accepted for publication in          #
# Acta Crystallographica Section E. It conforms to the requirements of       #
# Notes for Authors for Acta Crystallographica Section E, and has been       #
# peer reviewed under the auspices of the IUCr Commission on Journals.       #
#                                                                            #
# Full details of the Crystallographic Information File format               #
# are given in the paper "The Crystallographic Information File (CIF):       #
# a New Standard Archive File for Crystallography" by S. R. Hall, F. H.      #
# Allen and I. D. Brown [Acta Cryst. (1991), A47, 655-685].                  #
#                                                                            #
# The current version of the core CIF dictionary is obtainable from          #
# ftp://ftp.iucr.org/pub/cif_core.dic.                                       #
#                                                                            #
# Software is freely available for graphical display of the structure(s)     #
# in this CIF. For information consult the CIF software page                 #
# http://www.iucr.org/resources/cif/software.                                #
#                                                                            #
# This file may be used for bona fide research purposes within the           #
# scientific community so long as proper attribution is given to the journal # 
# article from which it was obtained.                                        #
#                                                                            #
##############################################################################
data_I
_audit_creation_method     SHELXL97
_chemical_name_systematic
;
<i>N</i>'-[1-(4-Chlorophenyl)ethylidene]benzohydrazide
;
_chemical_name_common     ?
_chemical_formula_moiety     'C15 H13 Cl N2 O'
_chemical_formula_sum     'C15 H13 Cl N2 O'
_chemical_formula_iupac     'C15 H13 Cl N2 O'
_chemical_formula_weight     272.72
_chemical_melting_point     ?
_symmetry_cell_setting     monoclinic
_symmetry_space_group_name_H-M     'P 21/c'
loop_
    _symmetry_equiv_pos_as_xyz
    'x, y, z'
    '-x, y+1/2, -z+1/2'
    '-x, -y, -z'
    'x, -y-1/2, z-1/2'
_cell_length_a     5.0714(6)
_cell_length_b     31.430(3)
_cell_length_c     8.4128(7)
_cell_angle_alpha     90.00
_cell_angle_beta     94.3880(10)
_cell_angle_gamma     90.00
_cell_volume     1337.0(2)
_cell_formula_units_Z     4
_cell_measurement_reflns_used     385
_cell_measurement_theta_min     2.578
_cell_measurement_theta_max     18.157
_cell_measurement_temperature     298(2)
_exptl_crystal_description     needle
_exptl_crystal_colour     colourless
_exptl_crystal_size_max     0.40
_exptl_crystal_size_mid     0.30
_exptl_crystal_size_min     0.12
_exptl_crystal_density_diffrn     1.355
_exptl_crystal_density_meas     ?
_exptl_crystal_density_method     'not measured'
_exptl_crystal_F_000     568
_exptl_absorpt_coefficient_mu     0.278
_exptl_absorpt_correction_type     multi-scan
_exptl_absorpt_process_details     '(SADABS; Sheldrick, 1996)'
_exptl_absorpt_correction_T_min     0.8968
_exptl_absorpt_correction_T_max     0.9674
_exptl_special_details
;
;
_diffrn_ambient_temperature     298(2)
_diffrn_radiation_type     MoK\a
_diffrn_radiation_wavelength     0.71073
_diffrn_radiation_source     'fine-focus sealed tube'
_diffrn_radiation_monochromator     graphite
_diffrn_measurement_device_type     'Bruker SMART APEX CCD area-etector'
_diffrn_measurement_method     '\f and \w'
_diffrn_detector_area_resol_mean     ?
_diffrn_reflns_number     6717
_diffrn_reflns_av_R_equivalents     0.1563
_diffrn_reflns_av_sigmaI/netI     0.1569
_diffrn_reflns_theta_min     2.59
_diffrn_reflns_theta_max     25.00
_diffrn_reflns_theta_full     25.00
_diffrn_measured_fraction_theta_max     0.999
_diffrn_measured_fraction_theta_full     0.999
_diffrn_reflns_limit_h_min     -5
_diffrn_reflns_limit_h_max     6
_diffrn_reflns_limit_k_min     -36
_diffrn_reflns_limit_k_max     37
_diffrn_reflns_limit_l_min     -9
_diffrn_reflns_limit_l_max     9
_diffrn_standards_number     ?
_diffrn_standards_interval_count     ?
_diffrn_standards_interval_time     ?
_diffrn_standards_decay_%     ?
_refine_special_details
;
Refinement of <i>F</i>^2^ against ALL reflections. The weighted <i>R</i>-factor
<i>wR</i> and goodness of fit <i>S</i> are based on <i>F</i>^2^, conventional
<i>R</i>-factors <i>R</i> are based on <i>F</i>, with <i>F</i> set to zero for
negative <i>F</i>^2^. The threshold expression of <i>F</i>^2^ >
\s(<i>F</i>^2^) is used only for calculating <i>R</i>-factors(gt) <i>etc</i>.
and is not relevant to the choice of reflections for refinement.
<i>R</i>-factors based on <i>F</i>^2^ are statistically about twice as large
as those based on <i>F</i>, and <i>R</i>-factors based on ALL data will be
even larger.
;
_reflns_number_total     2322
_reflns_number_gt     711
_reflns_threshold_expression     I>2\s(I)
_refine_ls_structure_factor_coef     Fsqd
_refine_ls_matrix_type     full
_refine_ls_R_factor_all     0.2241
_refine_ls_R_factor_gt     0.0887
_refine_ls_wR_factor_gt     0.1760
_refine_ls_wR_factor_ref     0.2054
_refine_ls_goodness_of_fit_ref     1.008
_refine_ls_restrained_S_all     1.008
_refine_ls_number_reflns     2322
_refine_ls_number_parameters     173
_refine_ls_number_restraints     0
_refine_ls_hydrogen_treatment     constr
_refine_ls_weighting_scheme     calc
_refine_ls_weighting_details
               'calc w = 1/[\s^2^(Fo^2^)+(0.0367P)^2^] where P=(Fo^2^+2Fc^2^)/3'
_atom_sites_solution_hydrogens     geom
_atom_sites_solution_primary     direct
_atom_sites_solution_secondary     difmap
_refine_ls_shift/su_max     0.000
_refine_ls_shift/su_mean     0.000
_refine_diff_density_max     0.309
_refine_diff_density_min     -0.235
_refine_ls_extinction_method     none
_refine_ls_extinction_coef     ?
loop_
    _atom_type_symbol
    _atom_type_description
    _atom_type_scat_dispersion_real
    _atom_type_scat_dispersion_imag
    _atom_type_scat_source
    'C' 'C' 0.0033 0.0016
                         'International Tables Vol C Tables 4.2.6.8 and 6.1.1.4'
    'H' 'H' 0.0000 0.0000
                         'International Tables Vol C Tables 4.2.6.8 and 6.1.1.4'
    'N' 'N' 0.0061 0.0033
                         'International Tables Vol C Tables 4.2.6.8 and 6.1.1.4'
    'O' 'O' 0.0106 0.0060
                         'International Tables Vol C Tables 4.2.6.8 and 6.1.1.4'
    'Cl' 'Cl' 0.1484 0.1585
                         'International Tables Vol C Tables 4.2.6.8 and 6.1.1.4'
_computing_data_collection     'SMART (Bruker, 2007)'
_computing_cell_refinement     'SAINT (Bruker, 2007)'
_computing_data_reduction     'SAINT (Bruker, 2007)'
_computing_structure_solution     'SHELXS97 (Sheldrick, 2008)'
_computing_structure_refinement     'SHELXL97 (Sheldrick, 2008)'
_computing_molecular_graphics     'SHELXTL (Sheldrick, 2008)'
_computing_publication_material     'SHELXTL (Sheldrick, 2008)'
loop_
    _atom_site_type_symbol
    _atom_site_label
    _atom_site_fract_x
    _atom_site_fract_y
    _atom_site_fract_z
    _atom_site_U_iso_or_equiv
    _atom_site_adp_type
    _atom_site_calc_flag
    _atom_site_refinement_flags
    _atom_site_occupancy
    _atom_site_symmetry_multiplicity
    _atom_site_disorder_assembly
    _atom_site_disorder_group
    N N1 0.1612(9) 0.19148(16) 0.2256(5) 0.0650(15) Uani d . 1 1 . .
    H H1 0.0012 0.1841 0.1975 0.078 Uiso calc R 1 1 . .
    N N2 0.2278(10) 0.23422(17) 0.2404(6) 0.0623(14) Uani d . 1 1 . .
    O O1 0.5839(9) 0.17193(12) 0.2838(5) 0.0807(14) Uani d . 1 1 . .
    Cl Cl1 0.3944(4) 0.44187(5) 0.2883(3) 0.1218(10) Uani d . 1 1 . .
    C C1 0.3466(15) 0.1622(2) 0.2551(7) 0.0666(18) Uani d . 1 1 . .
    C C2 0.2677(14) 0.11724(19) 0.2454(9) 0.072(2) Uani d . 1 1 . .
    C C3 0.4245(14) 0.0876(2) 0.3254(8) 0.091(2) Uani d . 1 1 . .
    H H3 0.5794 0.0961 0.3833 0.109 Uiso calc R 1 1 . .
    C C4 0.354(2) 0.0454(2) 0.3206(11) 0.115(3) Uani d . 1 1 . .
    H H4 0.4591 0.0259 0.3790 0.138 Uiso calc R 1 1 . .
    C C5 0.135(2) 0.0313(3) 0.2335(14) 0.128(4) Uani d . 1 1 . .
    H H5 0.0881 0.0027 0.2317 0.154 Uiso calc R 1 1 . .
    C C6 -0.0118(16) 0.0606(3) 0.1496(12) 0.130(3) Uani d . 1 1 . .
    H H6 -0.1606 0.0520 0.0864 0.156 Uiso calc R 1 1 . .
    C C7 0.0548(14) 0.1034(2) 0.1558(9) 0.097(3) Uani d . 1 1 . .
    H H7 -0.0502 0.1228 0.0966 0.116 Uiso calc R 1 1 . .
    C C8 0.0706(13) 0.2614(2) 0.1746(8) 0.0627(17) Uani d . 1 1 . .
    C C9 -0.1756(12) 0.24969(16) 0.0768(8) 0.083(2) Uani d . 1 1 . .
    H H9A -0.1467 0.2240 0.0190 0.124 Uiso calc R 1 1 . .
    H H9B -0.2230 0.2722 0.0030 0.124 Uiso calc R 1 1 . .
    H H9C -0.3161 0.2453 0.1453 0.124 Uiso calc R 1 1 . .
    C C10 0.1404(12) 0.30593(19) 0.2013(8) 0.0571(17) Uani d . 1 1 . .
    C C11 0.3468(14) 0.3164(2) 0.3061(9) 0.088(2) Uani d . 1 1 . .
    H H11 0.4385 0.2948 0.3619 0.106 Uiso calc R 1 1 . .
    C C12 0.4259(13) 0.3580(2) 0.3330(8) 0.090(2) Uani d . 1 1 . .
    H H12 0.5711 0.3639 0.4040 0.108 Uiso calc R 1 1 . .
    C C13 0.2931(16) 0.39022(19) 0.2566(9) 0.0744(19) Uani d . 1 1 . .
    C C14 0.0872(14) 0.3808(2) 0.1543(9) 0.083(2) Uani d . 1 1 . .
    H H14 -0.0043 0.4027 0.0999 0.100 Uiso calc R 1 1 . .
    C C15 0.0069(12) 0.3392(2) 0.1273(7) 0.077(2) Uani d . 1 1 . .
    H H15 -0.1404 0.3337 0.0576 0.093 Uiso calc R 1 1 . .
loop_
    _atom_site_aniso_label
    _atom_site_aniso_U_11
    _atom_site_aniso_U_22
    _atom_site_aniso_U_33
    _atom_site_aniso_U_12
    _atom_site_aniso_U_13
    _atom_site_aniso_U_23
    N1 0.046(3) 0.067(4) 0.079(4) 0.003(3) -0.015(3) -0.008(3)
    N2 0.055(4) 0.070(4) 0.060(3) 0.001(3) -0.010(3) 0.001(3)
    O1 0.063(3) 0.077(3) 0.100(4) 0.000(2) -0.009(3) 0.002(2)
    Cl1 0.1365(18) 0.0779(13) 0.147(2) -0.0169(12) -0.0117(16) -0.0044(13)
    C1 0.062(5) 0.072(5) 0.066(5) 0.001(5) 0.007(5) -0.001(4)
    C2 0.051(5) 0.060(5) 0.106(6) 0.002(4) 0.007(5) -0.006(4)
    C3 0.099(6) 0.081(5) 0.088(6) 0.012(5) -0.016(5) -0.008(5)
    C4 0.142(9) 0.064(6) 0.138(8) 0.013(6) -0.001(7) 0.009(5)
    C5 0.109(8) 0.072(6) 0.208(12) -0.015(6) 0.043(8) -0.014(7)
    C6 0.098(7) 0.089(7) 0.201(11) -0.007(6) -0.003(7) -0.030(7)
    C7 0.056(5) 0.078(5) 0.155(8) 0.011(4) -0.007(5) -0.029(5)
    C8 0.039(4) 0.076(5) 0.071(5) 0.002(4) -0.009(4) -0.003(4)
    C9 0.071(5) 0.079(4) 0.096(6) -0.004(4) -0.009(5) 0.014(4)
    C10 0.033(4) 0.066(5) 0.070(5) 0.001(3) -0.002(4) -0.007(4)
    C11 0.087(6) 0.061(5) 0.112(6) 0.011(4) -0.019(5) 0.001(4)
    C12 0.085(5) 0.087(5) 0.092(6) 0.005(5) -0.035(5) -0.016(5)
    C13 0.066(5) 0.068(5) 0.090(5) -0.006(4) 0.010(5) 0.006(4)
    C14 0.073(5) 0.069(5) 0.105(6) -0.006(4) -0.010(5) 0.027(4)
    C15 0.065(5) 0.069(5) 0.094(6) 0.004(4) -0.016(4) 0.008(4)
_geom_special_details
;
All e.s.d.'s (except the e.s.d. in the dihedral angle between two l.s. planes)
are estimated using the full covariance matrix. The cell e.s.d.'s are taken
into account individually in the estimation of e.s.d.'s in distances, angles
and torsion angles; correlations between e.s.d.'s in cell parameters are only
used when they are defined by crystal symmetry. An approximate (isotropic)
treatment of cell e.s.d.'s is used for estimating e.s.d.'s involving l.s.
planes.
;
loop_
    _geom_bond_atom_site_label_1
    _geom_bond_atom_site_label_2
    _geom_bond_site_symmetry_2
    _geom_bond_distance
    _geom_bond_publ_flag
    N1 C1 . 1.326(6) ?
    N1 N2 . 1.388(5) ?
    N1 H1 . 0.8600 ?
    N2 C8 . 1.266(6) ?
    O1 C1 . 1.248(6) ?
    Cl1 C13 . 1.717(6) ?
    C1 C2 . 1.468(7) ?
    C2 C7 . 1.341(8) ?
    C2 C3 . 1.368(8) ?
    C3 C4 . 1.374(9) ?
    C3 H3 . 0.9300 ?
    C4 C5 . 1.357(9) ?
    C4 H4 . 0.9300 ?
    C5 C6 . 1.350(10) ?
    C5 H5 . 0.9300 ?
    C6 C7 . 1.385(8) ?
    C6 H6 . 0.9300 ?
    C7 H7 . 0.9300 ?
    C8 C10 . 1.458(7) ?
    C8 C9 . 1.488(8) ?
    C9 H9A . 0.9600 ?
    C9 H9B . 0.9600 ?
    C9 H9C . 0.9600 ?
    C10 C11 . 1.357(7) ?
    C10 C15 . 1.369(7) ?
    C11 C12 . 1.382(7) ?
    C11 H11 . 0.9300 ?
    C12 C13 . 1.351(8) ?
    C12 H12 . 0.9300 ?
    C13 C14 . 1.335(8) ?
    C14 C15 . 1.383(7) ?
    C14 H14 . 0.9300 ?
    C15 H15 . 0.9300 ?
loop_
    _geom_angle_atom_site_label_1
    _geom_angle_atom_site_label_2
    _geom_angle_atom_site_label_3
    _geom_angle_site_symmetry_1
    _geom_angle_site_symmetry_3
    _geom_angle
    _geom_angle_publ_flag
    C1 N1 N2 . . 119.4(5) ?
    C1 N1 H1 . . 120.3 ?
    N2 N1 H1 . . 120.3 ?
    C8 N2 N1 . . 118.2(5) ?
    O1 C1 N1 . . 121.7(6) ?
    O1 C1 C2 . . 120.1(6) ?
    N1 C1 C2 . . 118.1(6) ?
    C7 C2 C3 . . 117.9(6) ?
    C7 C2 C1 . . 123.2(7) ?
    C3 C2 C1 . . 118.8(7) ?
    C2 C3 C4 . . 120.1(7) ?
    C2 C3 H3 . . 120.0 ?
    C4 C3 H3 . . 120.0 ?
    C5 C4 C3 . . 122.3(8) ?
    C5 C4 H4 . . 118.9 ?
    C3 C4 H4 . . 118.9 ?
    C6 C5 C4 . . 116.9(9) ?
    C6 C5 H5 . . 121.5 ?
    C4 C5 H5 . . 121.5 ?
    C5 C6 C7 . . 121.4(9) ?
    C5 C6 H6 . . 119.3 ?
    C7 C6 H6 . . 119.3 ?
    C2 C7 C6 . . 121.3(7) ?
    C2 C7 H7 . . 119.4 ?
    C6 C7 H7 . . 119.4 ?
    N2 C8 C10 . . 116.3(6) ?
    N2 C8 C9 . . 123.3(6) ?
    C10 C8 C9 . . 120.4(6) ?
    C8 C9 H9A . . 109.5 ?
    C8 C9 H9B . . 109.5 ?
    H9A C9 H9B . . 109.5 ?
    C8 C9 H9C . . 109.5 ?
    H9A C9 H9C . . 109.5 ?
    H9B C9 H9C . . 109.5 ?
    C11 C10 C15 . . 116.1(6) ?
    C11 C10 C8 . . 120.0(6) ?
    C15 C10 C8 . . 123.9(6) ?
    C10 C11 C12 . . 122.4(6) ?
    C10 C11 H11 . . 118.8 ?
    C12 C11 H11 . . 118.8 ?
    C13 C12 C11 . . 120.2(6) ?
    C13 C12 H12 . . 119.9 ?
    C11 C12 H12 . . 119.9 ?
    C14 C13 C12 . . 118.6(6) ?
    C14 C13 Cl1 . . 121.3(6) ?
    C12 C13 Cl1 . . 120.1(7) ?
    C13 C14 C15 . . 121.4(6) ?
    C13 C14 H14 . . 119.3 ?
    C15 C14 H14 . . 119.3 ?
    C10 C15 C14 . . 121.2(6) ?
    C10 C15 H15 . . 119.4 ?
    C14 C15 H15 . . 119.4 ?
loop_
    _geom_hbond_atom_site_label_D
    _geom_hbond_atom_site_label_H
    _geom_hbond_atom_site_label_A
    _geom_hbond_site_symmetry_A
    _geom_hbond_distance_DH
    _geom_hbond_distance_HA
    _geom_hbond_distance_DA
    _geom_hbond_angle_DHA
    N1 H1 O1 1_455 0.86 2.32 3.067(6) 145.4
    C9 H9C N2 1_455 0.96 2.53 3.452(8) 161.5
    C15 H15 O1 4_465 0.93 2.61 3.483(7) 157.0
data_global
_journal_date_recd_electronic     2011-09-30
_journal_date_accepted     2011-10-17
_journal_name_full     'Acta Crystallographica, Section E'
_journal_year     2011
_journal_volume     67
_journal_issue     11
_journal_page_first     o3043
_journal_page_last     o3043
_journal_paper_category     QO
_journal_coeditor_code     CV5164
_publ_contact_author_name     'Suyuan Zeng'
_publ_contact_author_address
;
College of Chemistry and Chemical Engineering
Liaocheng University
Shandong 252059
People's Republic of China
;
_publ_contact_author_email     drzengsy@163.com
_publ_contact_author_fax     '86 635 8239121'
_publ_contact_author_phone     '86 635 8239121'
_publ_section_title
;
<i>N</i>'-[1-(4-Chlorophenyl)ethylidene]benzohydrazide
;
loop_
    _publ_author_name
    _publ_author_address
    'Suyuan Zeng'
;
College of Chemistry and Chemical Engineering
Liaocheng University
Shandong 252059
People's Republic of China
;
    'Lei Li'
;
College of Chemistry and Chemical Engineering
Liaocheng University
Shandong 252059
People's Republic of China
;
