# Supplementary material for: N′-[1-(4-Chloro­phen­yl)ethyl­idene]benzo­hydrazide
Source: Acta Crystallogr Sect E Struct Rep Online. 2011 Oct 29;67(Pt 11):o3043. doi: 10.1107/S1600536811042887 (PMC3247437; doi:10.1107/S1600536811042887)
Supplement: Supplementary file 2 [file e-67-o3043-Isup2.hkl]

# 
# h,k,l, Fc-squared, Fo-squared, sigma(Fo-squared) and status flag 
# 
data_I
_shelx_title ' 110824j in P2(1)/c' 
_shelx_refln_list_code          4 
_shelx_F_calc_maximum      245.37 
_exptl_crystal_F_000       568.00 
_reflns_d_resolution_high  0.8410 
 
loop_ 
 _symmetry_equiv_pos_as_xyz 
 'x, y, z' 
 '-x, y+1/2, -z+1/2' 
 '-x, -y, -z' 
 'x, -y-1/2, z-1/2' 
 
_cell_length_a     5.0714 
_cell_length_b    31.4297 
_cell_length_c     8.4128 
_cell_angle_alpha  90.000 
_cell_angle_beta   94.388 
_cell_angle_gamma  90.000 
 
_shelx_F_squared_multiplier     1.000 
 
loop_ 
 _refln_index_h 
 _refln_index_k 
 _refln_index_l 
 _refln_F_squared_calc 
 _refln_F_squared_meas 
 _refln_F_squared_sigma 
 _refln_observed_status 
   1   0   0       18.14      157.01     17.22 o 
   2   0   0      239.61      220.70     23.16 o 
   3   0   0      157.37      270.31     48.03 o 
   4   0   0      187.70      161.16     32.13 o 
   5   0   0       21.32       91.42     40.41 o 
   6   0   0        1.20       -5.30     33.12 o 
   1   1   0    13686.87    12919.91   1581.32 o 
   2   1   0       34.75       63.37     10.38 o 
   3   1   0      126.73      131.02     16.93 o 
   4   1   0      113.71       89.75     16.50 o 
   5   1   0        0.06       14.04     20.46 o 
   6   1   0        0.19        0.21     29.10 o 
   1   2   0     2147.87     2091.50    345.39 o 
   2   2   0      803.86      797.87     97.63 o 
   3   2   0      404.62      361.73     24.38 o 
   4   2   0        4.05       18.75     12.90 o 
   5   2   0        2.59        4.60     21.48 o 
   6   2   0        1.13       -9.42     36.77 o 
   1   3   0     5281.83     4829.70    154.14 o 
   2   3   0     2359.07     2408.30    143.72 o 
   3   3   0      329.28      342.08     24.16 o 
   4   3   0        0.21        6.41     12.39 o 
   5   3   0        4.80       14.93     21.97 o 
   0   4   0     2119.35     1497.03    236.18 o 
   1   4   0     1153.84      931.86    134.73 o 
   2   4   0      843.35      995.84     68.08 o 
   3   4   0      637.01      540.55     39.11 o 
   4   4   0       12.95       10.80     12.19 o 
   5   4   0        6.22       16.78     18.14 o 
   1   5   0      262.74      247.90     11.43 o 
   2   5   0      876.57      803.60     29.74 o 
   3   5   0      346.54      330.17     23.57 o 
   4   5   0       29.73       37.52     15.48 o 
   5   5   0       32.22       42.40     22.14 o 
   0   6   0     1421.07     1331.88    122.99 o 
   1   6   0      352.05      357.90     19.96 o 
   2   6   0       51.34       52.54      9.03 o 
   3   6   0        0.37        7.80      9.95 o 
   4   6   0      111.66      111.29     16.78 o 
   5   6   0        6.69       28.02     21.04 o 
   1   7   0      573.94      477.94     20.77 o 
   2   7   0       23.26       14.25      8.56 o 
   3   7   0        9.19       14.04     10.39 o 
   4   7   0      124.56       91.19     17.94 o 
   5   7   0      388.87      431.93     49.03 o 
   0   8   0     2464.58     2181.04    211.14 o 
   1   8   0     2935.67     2833.11    205.49 o 
   2   8   0      570.42      533.39     22.42 o 
   3   8   0       34.11       33.12     10.02 o 
   4   8   0      305.43      249.98     44.88 o 
   5   8   0       58.12       89.74     25.54 o 
   1   9   0       92.15       78.20      9.40 o 
   2   9   0       95.89       84.75     10.43 o 
   3   9   0        0.02        9.12     11.06 o 
   4   9   0       80.96       55.31     14.32 o 
   5   9   0       91.07      107.63     25.74 o 
   0  10   0     3119.41     3439.82    141.75 o 
   1  10   0      939.15      896.43     94.09 o 
   2  10   0      193.05      157.15     12.77 o 
   3  10   0      197.00      172.41     20.59 o 
   4  10   0        0.35        0.28     16.14 o 
   5  10   0       48.05       57.90     30.40 o 
   1  11   0     1146.22     1102.50     41.76 o 
   2  11   0     1785.12     1775.76    113.38 o 
   3  11   0       33.66       30.55     10.15 o 
   4  11   0        0.12        0.93     14.09 o 
   5  11   0        2.53       14.92     27.45 o 
   0  12   0       30.01       35.27     10.68 o 
   1  12   0       40.89       39.55      8.61 o 
   2  12   0      254.83      259.92     18.40 o 
   3  12   0       14.86       13.46     12.08 o 
   4  12   0        4.42        7.33     18.07 o 
   5  12   0       43.96       65.76     28.78 o 
   1  13   0      251.25      202.96     17.50 o 
   2  13   0      803.44      796.45     30.05 o 
   3  13   0      133.25      135.80     17.84 o 
   4  13   0      184.66      172.11     31.73 o 
   5  13   0        3.28       36.98     41.41 o 
   0  14   0     4434.18     4708.99     88.21 o 
   1  14   0      489.31      503.37     25.36 o 
   2  14   0      279.08      281.63     19.12 o 
   3  14   0        1.71        8.65     12.26 o 
   4  14   0        9.27       44.95     30.03 o 
   5  14   0        8.93      -16.73     29.74 o 
   1  15   0     1314.89     1313.49     82.21 o 
   2  15   0        2.98        1.50      8.82 o 
   3  15   0        2.23       -0.81     13.77 o 
   4  15   0       97.42       79.62     52.34 o 
   5  15   0        0.81       -6.86     24.46 o 
   0  16   0     2141.58     2596.28    155.69 o 
   1  16   0        1.79        1.19      8.63 o 
   2  16   0       56.35       45.39     11.30 o 
   3  16   0       37.08        5.74     12.63 o 
   4  16   0       46.38       50.19     42.73 o 
   5  16   0        0.69       15.35     28.82 o 
   1  17   0       17.27       13.21      8.86 o 
   2  17   0       88.85       67.29     14.34 o 
   3  17   0       32.38       42.74     15.68 o 
   4  17   0       72.66       18.41     21.53 o 
   5  17   0        8.54       14.15     31.74 o 
   0  18   0      931.92      952.32     54.99 o 
   1  18   0      268.26      227.64     20.18 o 
   2  18   0       52.51       44.07     10.97 o 
   3  18   0      653.95      757.00     51.60 o 
   4  18   0       33.94       34.65     31.17 o 
   5  18   0        0.08        8.64     26.41 o 
   1  19   0        8.28        4.77      8.82 o 
   2  19   0       22.57       19.93     11.42 o 
   3  19   0       98.59      124.22     26.87 o 
   4  19   0       28.24        6.15     23.83 o 
   5  19   0        4.14       17.62     29.23 o 
   0  20   0      250.46      247.00     29.28 o 
   1  20   0        9.53        2.30      8.96 o 
   2  20   0        2.37        8.34     10.17 o 
   3  20   0        1.21       12.78     16.19 o 
   4  20   0        6.00       15.76     30.00 o 
   5  20   0        0.63      -21.27     31.04 o 
   1  21   0       69.62       51.39     12.11 o 
   2  21   0      165.63      202.43     19.74 o 
   3  21   0       53.66       81.68     21.87 o 
   4  21   0        5.86       11.59     25.30 o 
   0  22   0       78.27       82.29     24.67 o 
   1  22   0      197.03      165.43     20.01 o 
   2  22   0        0.00       10.23     12.17 o 
   3  22   0        3.24       -3.88     16.82 o 
   4  22   0        7.23        7.17     26.26 o 
   1  23   0      124.49      133.58     18.46 o 
   2  23   0       79.11       80.11     18.11 o 
   3  23   0       32.21       41.72     16.32 o 
   4  23   0       35.79       36.49     28.41 o 
   0  24   0      177.69      176.44     31.78 o 
   1  24   0        0.04        3.70     12.91 o 
   2  24   0        0.10       -5.30     14.71 o 
   3  24   0        1.84       -2.87     14.59 o 
   4  24   0        0.10        4.11     26.58 o 
   1  25   0      253.42      249.60     29.45 o 
   2  25   0      131.69      181.44     29.85 o 
   3  25   0        0.25        8.83     23.67 o 
   4  25   0        5.02       60.11     35.10 o 
   0  26   0        0.04       -0.66     15.24 o 
   1  26   0      246.33      313.75     27.61 o 
   2  26   0      131.49      137.39     24.31 o 
   3  26   0        9.14        8.33     19.87 o 
   4  26   0        1.20       10.71     24.87 o 
   1  27   0      177.01      169.86     20.96 o 
   2  27   0       19.67       24.79     17.05 o 
   3  27   0        1.52        0.19     18.60 o 
   4  27   0        0.65       27.15     29.10 o 
   0  28   0      130.55      115.27     34.45 o 
   1  28   0        0.35        9.92     13.36 o 
   2  28   0        0.14       -0.85     14.83 o 
   3  28   0        0.97       12.70     22.65 o 
   1  29   0       25.87       34.86     14.66 o 
   2  29   0        8.86        7.20     15.75 o 
   3  29   0        8.45       32.35     22.46 o 
   0  30   0        0.01        0.00     16.56 o 
   1  30   0       20.11        9.33     12.73 o 
   2  30   0       19.98       26.50     18.93 o 
   3  30   0        4.45       11.24     22.67 o 
   1  31   0       12.86       19.24     16.80 o 
   2  31   0       51.12       76.84     22.98 o 
   3  31   0       15.00        9.98     20.68 o 
   0  32   0       15.89       32.46     29.15 o 
   1  32   0        8.26        4.93     15.75 o 
   2  32   0        5.20        2.99     16.34 o 
   3  32   0        2.10       10.98     22.96 o 
   1  33   0       13.29       16.58     21.28 o 
   2  33   0        3.65       12.74     19.41 o 
   0  34   0       25.52       23.19     23.85 o 
   1  34   0       25.12       11.78     17.56 o 
   2  34   0        1.38        4.85     16.82 o 
   1  35   0        0.00        4.92     14.50 o 
   2  35   0        0.26        6.91     18.19 o 
   0  36   0       39.93       72.87     31.80 o 
   1  36   0        2.32        7.24     20.94 o 
  -6   1   1        0.54        1.52     24.33 o 
  -5   1   1        0.25       12.99     18.87 o 
  -4   1   1       11.69        1.12     15.05 o 
  -3   1   1      170.16      166.09     22.13 o 
  -2   1   1     1238.36     1365.16     48.39 o 
  -1   1   1        1.07        2.18      3.39 o 
   1   1   1       92.35       85.25     14.16 o 
   2   1   1      973.41      900.37     33.46 o 
   3   1   1      376.47      348.77     22.70 o 
   4   1   1        7.22        1.61     11.98 o 
   5   1   1        0.23       22.39     23.40 o 
  -6   2   1        3.19      -15.90     39.75 o 
  -5   2   1        4.19        9.90     17.10 o 
  -4   2   1       27.46       41.98     31.91 o 
  -3   2   1       22.67       26.11     12.64 o 
  -2   2   1       25.96       23.61      9.47 o 
  -1   2   1       11.28       15.58      5.93 o 
   0   2   1      121.80       92.09      9.94 o 
   1   2   1      223.41      180.25     25.93 o 
   2   2   1      453.51      434.88     24.29 o 
   3   2   1        6.03       19.26     10.23 o 
   4   2   1        3.51       10.93     14.32 o 
   5   2   1       13.08       20.54     22.79 o 
  -6   3   1        4.51        7.29     41.74 o 
  -5   3   1        1.48        8.82     17.54 o 
  -4   3   1        1.51       -2.53     12.73 o 
  -3   3   1      461.20      435.71     28.60 o 
  -2   3   1       61.32       45.80     10.08 o 
  -1   3   1     1694.48     1805.86    160.38 o 
   0   3   1      251.52      234.09     22.52 o 
   1   3   1      312.52      367.07     35.12 o 
   2   3   1      190.78      195.77     15.43 o 
   3   3   1      319.48      232.92     19.79 o 
   4   3   1        5.31       20.63     16.54 o 
   5   3   1        0.10        4.29     20.56 o 
  -5   4   1       17.08       22.43     18.14 o 
  -4   4   1        7.29       24.29     15.87 o 
  -3   4   1        4.24       30.86     13.03 o 
  -2   4   1       57.00       42.36     10.54 o 
  -1   4   1     5206.60     4843.73     57.05 o 
   0   4   1       18.80       21.04      4.30 o 
   1   4   1     2895.60     3098.63    391.44 o 
   2   4   1      687.61      709.77     28.60 o 
   3   4   1       22.64       24.63     10.16 o 
   4   4   1       67.97       58.67     19.19 o 
   5   4   1       18.97       34.79     23.37 o 
  -5   5   1       13.24       13.62     14.89 o 
  -4   5   1       11.03       13.37     13.45 o 
  -3   5   1      176.10      175.51     19.08 o 
  -2   5   1       56.73       59.10     10.50 o 
  -1   5   1        0.35        9.59      8.80 o 
   0   5   1       84.81       73.53      8.69 o 
   1   5   1      635.74      632.05     28.58 o 
   2   5   1      457.88      419.95     28.69 o 
   3   5   1       65.91       52.81     11.39 o 
   4   5   1        1.12       17.43     14.99 o 
   5   5   1        7.72        1.95     16.98 o 
  -5   6   1        7.61       25.36     19.30 o 
  -4   6   1       19.29       11.35     12.19 o 
  -3   6   1       86.40      101.01     16.54 o 
  -2   6   1        0.10        5.89      6.90 o 
  -1   6   1     1046.63      935.76    101.84 o 
   0   6   1      361.13      297.06     25.03 o 
   1   6   1     1205.87     1378.80     34.23 o 
   2   6   1       42.60       37.29      8.23 o 
   3   6   1       98.47       90.78     13.59 o 
   4   6   1       10.67       19.04     14.18 o 
   5   6   1        2.53      -11.05     17.99 o 
  -5   7   1       21.04        8.61     28.69 o 
  -4   7   1       17.31       20.17     13.58 o 
  -3   7   1        1.86       -4.46      9.16 o 
  -2   7   1      320.99      265.59     18.02 o 
  -1   7   1       52.43       63.79      8.83 o 
   0   7   1      235.58      183.43     10.29 o 
   1   7   1      909.44      936.89     27.37 o 
   2   7   1       49.50       36.18      7.67 o 
   3   7   1      131.54       88.14     12.30 o 
   4   7   1       87.12       80.49     22.65 o 
   5   7   1        4.22       19.04     29.44 o 
  -5   8   1       19.38        6.54     26.22 o 
  -4   8   1       58.90       58.30     16.39 o 
  -3   8   1       15.37       20.75     11.43 o 
  -2   8   1       12.30        5.48      7.70 o 
  -1   8   1       31.61       36.14      8.44 o 
   0   8   1       25.74       20.60      5.30 o 
   1   8   1        5.33       -1.15      4.64 o 
   2   8   1       68.93       30.98     14.63 o 
   3   8   1       45.88       32.38     10.12 o 
   4   8   1      158.16      156.41     26.84 o 
   5   8   1       28.13       26.85     24.51 o 
  -5   9   1       50.20       29.78     30.19 o 
  -4   9   1       75.52       84.50     18.20 o 
  -3   9   1       78.41       92.47     14.87 o 
  -2   9   1      760.84      778.32     34.20 o 
  -1   9   1      986.57      933.47     23.39 o 
   0   9   1       36.55       31.48      5.81 o 
   1   9   1      525.53      506.26     44.94 o 
   2   9   1      811.13      784.40     83.10 o 
   3   9   1       57.59       57.35     11.10 o 
   4   9   1      203.51      197.87     29.07 o 
   5   9   1       19.08       11.59     24.26 o 
  -5  10   1        0.18       31.49     56.64 o 
  -4  10   1       54.83       38.62     15.43 o 
  -3  10   1        8.13        9.54      9.31 o 
  -2  10   1      544.42      548.95     27.98 o 
  -1  10   1      181.42      162.33     30.51 o 
   0  10   1        9.49        6.21      5.65 o 
   1  10   1       22.08       11.90      6.38 o 
   2  10   1      532.62      698.40     59.24 o 
   3  10   1       39.08       35.34      9.46 o 
   4  10   1       23.55       25.68     18.78 o 
   5  10   1        0.46       -6.36     26.44 o 
  -5  11   1        0.50       18.07     26.28 o 
  -4  11   1        4.27        1.06     17.33 o 
  -3  11   1      353.22      322.55     24.43 o 
  -2  11   1        3.89       13.45      7.75 o 
  -1  11   1       11.03        5.77      7.00 o 
   0  11   1      156.30      159.20     12.74 o 
   1  11   1      438.67      390.88     26.20 o 
   2  11   1       79.05       68.34     11.53 o 
   3  11   1      203.07      178.89     19.75 o 
   4  11   1        0.89        7.06     18.28 o 
   5  11   1       12.43       10.58     22.59 o 
  -5  12   1        2.39       -1.27     20.10 o 
  -4  12   1       88.19       55.80     18.97 o 
  -3  12   1       34.08       27.71     12.41 o 
  -2  12   1      346.62      338.83     18.22 o 
  -1  12   1      374.56      352.57     23.39 o 
   0  12   1     1632.33     1568.08     73.34 o 
   1  12   1      305.17      285.45     18.33 o 
   2  12   1     1134.70     1430.20     50.01 o 
   3  12   1       15.17        2.89     10.00 o 
   4  12   1        0.08       15.85     18.48 o 
   5  12   1       19.26        8.42     28.10 o 
  -5  13   1       19.68       40.34     33.25 o 
  -4  13   1        0.54        1.64     15.59 o 
  -3  13   1       96.61       76.06     14.72 o 
  -2  13   1      216.21      189.25     14.89 o 
  -1  13   1        0.40       18.68      9.99 o 
   0  13   1       43.04       28.63      7.58 o 
   1  13   1      222.73      211.56     16.52 o 
   2  13   1       48.35       42.73     10.47 o 
   3  13   1        2.51        1.19     10.99 o 
   4  13   1       12.28       12.19     22.52 o 
   5  13   1        9.42        5.96     25.17 o 
  -5  14   1        3.77       17.17     28.11 o 
  -4  14   1      105.74      137.59     26.77 o 
  -3  14   1        0.48       -8.26      9.25 o 
  -2  14   1      101.46      124.91     26.79 o 
  -1  14   1     1950.58     2319.55    255.89 o 
   0  14   1     2497.66     2386.44     69.52 o 
   1  14   1     2020.82     1921.09     81.62 o 
   2  14   1       12.37        5.40      8.26 o 
   3  14   1        2.15       -3.59      9.95 o 
   4  14   1       96.23      136.45     43.42 o 
   5  14   1        0.54       -2.48     22.58 o 
  -5  15   1       11.50       24.15     32.79 o 
  -4  15   1        8.00       -9.36     17.99 o 
  -3  15   1        0.84        3.49     15.23 o 
  -2  15   1      166.94      212.09     43.85 o 
  -1  15   1      879.99     1060.49     47.72 o 
   0  15   1      499.60      596.22     37.87 o 
   1  15   1      384.60      353.86     21.67 o 
   2  15   1       14.72        3.00      7.93 o 
   3  15   1       78.93       76.79     13.50 o 
   4  15   1        0.05        4.78     17.02 o 
   5  15   1        0.72      -15.13     45.71 o 
  -5  16   1        7.64       53.42     32.60 o 
  -4  16   1        6.17        5.67     17.57 o 
  -3  16   1       19.25       11.84     14.77 o 
  -2  16   1        0.86        4.75      8.36 o 
  -1  16   1      136.12      156.77     19.67 o 
   0  16   1      239.88      284.08     19.85 o 
   1  16   1       84.95       71.62     11.77 o 
   2  16   1       26.31       15.69      9.30 o 
   3  16   1       23.53       27.18     13.44 o 
   4  16   1        1.89       -1.57     19.74 o 
   5  16   1        5.14       13.62     23.15 o 
  -5  17   1        3.68      -13.36     29.03 o 
  -4  17   1        0.78       22.16     21.57 o 
  -3  17   1      442.29      523.70    101.42 o 
  -2  17   1      222.01      255.82     18.93 o 
  -1  17   1      459.49      492.39     29.85 o 
   0  17   1       25.20       23.83      8.80 o 
   1  17   1      189.37      160.89     16.19 o 
   2  17   1      262.48      238.25     21.58 o 
   3  17   1      702.99      726.68     61.51 o 
   4  17   1        6.97       14.51     22.75 o 
   5  17   1        0.19        2.26     35.11 o 
  -5  18   1       17.20       11.27     42.73 o 
  -4  18   1       98.69      104.56     25.81 o 
  -3  18   1        2.27        8.45     16.90 o 
  -2  18   1        3.70       10.86     10.96 o 
  -1  18   1       10.14        2.62      8.86 o 
   0  18   1       81.49       78.93     12.06 o 
   1  18   1       28.14       14.22      8.03 o 
   2  18   1      365.43      319.86     22.02 o 
   3  18   1       61.92       83.78     20.44 o 
   4  18   1       23.01       -3.55     20.71 o 
   5  18   1        4.12        6.29     32.56 o 
  -5  19   1        0.75       11.30     40.69 o 
  -4  19   1       30.46       84.60     31.24 o 
  -3  19   1       23.00       12.93     16.76 o 
  -2  19   1       17.96       22.54     20.46 o 
  -1  19   1      116.03      116.57     16.62 o 
   0  19   1       10.16        6.22      8.82 o 
   1  19   1      161.62      136.32     15.95 o 
   2  19   1        0.12        5.83      9.46 o 
   3  19   1       39.46       24.80     16.67 o 
   4  19   1       73.92      100.25     34.78 o 
   5  19   1        1.84       20.95     27.73 o 
  -5  20   1        8.44       10.91     59.96 o 
  -4  20   1        0.90       21.05     26.09 o 
  -3  20   1        3.23        7.14     18.87 o 
  -2  20   1       11.77       27.06     19.07 o 
  -1  20   1        5.13       12.95      9.17 o 
   0  20   1      301.70      342.78     24.28 o 
   1  20   1       57.90       45.55     12.54 o 
   2  20   1        0.06       -4.12      9.05 o 
   3  20   1       54.79       64.17     21.33 o 
   4  20   1        1.35       10.66     21.45 o 
  -4  21   1       15.74       31.60     30.18 o 
  -3  21   1        3.66        5.66     22.38 o 
  -2  21   1       24.31       21.81     16.06 o 
  -1  21   1        0.00        7.06      9.55 o 
   0  21   1       26.48       31.68     11.11 o 
   1  21   1        3.78        5.85      9.82 o 
   2  21   1        5.00       -6.00      9.58 o 
   3  21   1        1.19       15.74     16.37 o 
   4  21   1       27.57       28.77     26.44 o 
  -4  22   1       39.28      116.83     42.71 o 
  -3  22   1       25.96       19.23     21.31 o 
  -2  22   1        1.18        2.13     15.38 o 
  -1  22   1      375.53      411.98     63.97 o 
   0  22   1      624.88      622.94     58.71 o 
   1  22   1      671.75      679.49     60.05 o 
   2  22   1       29.59       33.28     11.92 o 
   3  22   1        8.01        7.65     19.26 o 
   4  22   1       44.40      103.07     35.41 o 
  -4  23   1       12.88       68.19     38.30 o 
  -3  23   1       20.83       29.06     24.67 o 
  -2  23   1       33.14       53.85     19.31 o 
  -1  23   1       43.06       57.23     14.76 o 
   0  23   1       49.75       38.88     12.98 o 
   1  23   1        2.55        6.60      9.42 o 
   2  23   1       10.05       12.95     11.27 o 
   3  23   1       42.47       35.37     26.79 o 
   4  23   1       11.32       25.33     33.25 o 
  -4  24   1        0.82      -10.32     26.46 o 
  -3  24   1        5.86       -1.31     18.07 o 
  -2  24   1      111.51      108.17     23.61 o 
  -1  24   1       35.48       38.09     14.73 o 
   0  24   1       22.34       44.40     17.01 o 
   1  24   1      129.68      129.73     22.46 o 
   2  24   1      134.92      124.68     18.71 o 
   3  24   1       11.47        7.14     20.45 o 
   4  24   1        2.13       19.51     28.00 o 
  -4  25   1        7.98        7.13     28.99 o 
  -3  25   1       18.34       24.57     24.84 o 
  -2  25   1      585.25      720.01     58.74 o 
  -1  25   1      163.69      160.92     21.07 o 
   0  25   1      186.58      185.10     25.90 o 
   1  25   1      347.49      404.92     39.72 o 
   2  25   1      200.67      178.90     21.06 o 
   3  25   1        9.18       19.09     21.22 o 
   4  25   1       15.49       18.49     27.52 o 
  -4  26   1        1.88       43.04     34.50 o 
  -3  26   1       47.16       31.84     20.98 o 
  -2  26   1       41.53       68.98     21.83 o 
  -1  26   1      213.32      175.48     21.79 o 
   0  26   1       45.44       25.97     17.29 o 
   1  26   1      548.60      619.81     49.05 o 
   2  26   1       32.81       23.90     14.12 o 
   3  26   1        1.55      -10.57     21.02 o 
   4  26   1        1.04       28.90     36.30 o 
  -4  27   1        1.21        7.29     29.98 o 
  -3  27   1       30.05       30.16     21.67 o 
  -2  27   1        6.93       12.62     20.57 o 
  -1  27   1       17.75       23.70     13.14 o 
   0  27   1        7.50       11.53     14.87 o 
   1  27   1        2.00        5.61     12.42 o 
   2  27   1        0.49        2.78     12.16 o 
   3  27   1       22.72       33.35     29.57 o 
   4  27   1        0.99       -8.52     26.03 o 
  -3  28   1        0.37       -2.20     20.08 o 
  -2  28   1        4.71       -3.58     16.19 o 
  -1  28   1       12.82       15.10     18.25 o 
   0  28   1        4.57        4.74     15.73 o 
   1  28   1       49.06       51.26     17.24 o 
   2  28   1        0.39       -0.83     12.83 o 
   3  28   1        6.83       40.66     35.77 o 
  -3  29   1        0.32       21.95     27.58 o 
  -2  29   1       34.89       38.11     20.94 o 
  -1  29   1        0.35      -11.75     18.51 o 
   0  29   1       10.44       -2.14     12.86 o 
   1  29   1        8.82        2.29     11.94 o 
   2  29   1        2.48       -4.62     20.22 o 
   3  29   1        0.18        1.61     23.88 o 
  -3  30   1        0.00       14.53     26.88 o 
  -2  30   1        2.02       -1.64     20.50 o 
  -1  30   1       14.51        8.77     22.52 o 
   0  30   1       15.57       18.92     17.56 o 
   1  30   1       19.20       20.81     13.99 o 
   2  30   1       14.82       15.58     24.08 o 
   3  30   1        4.60       16.64     28.37 o 
  -3  31   1        2.54        2.63     20.83 o 
  -2  31   1        0.83       -5.37     15.34 o 
  -1  31   1        4.26       30.70     19.56 o 
   0  31   1        0.45       15.52     15.23 o 
   1  31   1       10.78       10.61     14.55 o 
   2  31   1        0.46      -19.32     23.19 o 
   3  31   1        2.05        1.19     22.74 o 
  -3  32   1        3.62        6.06     18.85 o 
  -2  32   1        0.78        1.45     22.49 o 
  -1  32   1        3.85       -5.86     17.26 o 
   0  32   1       43.19       89.39     21.73 o 
   1  32   1        6.69       11.15     14.42 o 
   2  32   1        8.33        9.74     23.82 o 
   3  32   1       11.03       27.15     26.14 o 
  -2  33   1        7.11        4.81     16.34 o 
  -1  33   1       13.48       12.24     19.49 o 
   0  33   1        2.27       24.60     15.69 o 
   1  33   1        0.64        0.98     14.01 o 
   2  33   1       11.67       15.19     20.17 o 
  -2  34   1        0.10        2.53     22.64 o 
  -1  34   1        1.68       10.09     22.47 o 
   0  34   1        0.46        3.15     13.05 o 
   1  34   1        0.59       -3.43     15.98 o 
   2  34   1        3.86       13.25     21.20 o 
  -2  35   1       14.31       37.65     26.57 o 
  -1  35   1        4.44       18.69     18.45 o 
   0  35   1        1.26        9.46     15.27 o 
   1  35   1        4.43        8.02     14.72 o 
  -1  36   1        1.08        5.64     22.92 o 
   0  36   1        0.31       10.61     18.86 o 
   1  36   1        2.39        2.73     15.68 o 
   0  37   1        0.34       -6.00     18.03 o 
  -5   0   2       10.54       13.83     28.81 o 
  -4   0   2      339.15      319.01     39.74 o 
  -3   0   2        8.40       35.62     18.29 o 
  -2   0   2     3944.41     4497.07    191.13 o 
  -1   0   2      433.76      922.19     39.75 o 
   0   0   2    60208.04    89335.53    712.85 o 
   1   0   2     3546.79     3478.10    113.29 o 
   2   0   2     1798.23     1684.79     52.94 o 
   3   0   2      188.64      217.65     26.87 o 
   4   0   2        0.23       21.86     29.15 o 
   5   0   2       25.66       30.47     35.77 o 
  -5   1   2       22.26        7.45     17.83 o 
  -4   1   2       15.75       43.87     15.71 o 
  -3   1   2       45.69       56.07     14.14 o 
  -2   1   2      499.25      699.43     57.85 o 
  -1   1   2    42342.46    50261.43   1030.60 o 
   0   1   2     1629.84     1984.17     76.19 o 
   1   1   2       18.36      144.42     27.16 o 
   2   1   2      121.70      157.36     21.80 o 
   3   1   2       10.16       14.21      9.78 o 
   4   1   2        3.85       -4.69     18.11 o 
   5   1   2        1.93       -4.50     23.77 o 
  -5   2   2        0.80        1.77     15.46 o 
  -4   2   2        0.86       21.75     14.41 o 
  -3   2   2      307.90      359.62     26.59 o 
  -2   2   2       13.83       76.94     19.02 o 
  -1   2   2        0.12       67.24     53.00 o 
   0   2   2       10.88       18.01      8.64 o 
   1   2   2     1018.07     1106.69     91.12 o 
   2   2   2      308.39      311.23     27.35 o 
   3   2   2       19.31       51.72     12.38 o 
   4   2   2        0.60       -4.82     17.56 o 
   5   2   2        3.18       -0.40     31.96 o 
  -5   3   2        1.72       -5.88     14.48 o 
  -4   3   2      131.70      108.87     20.78 o 
  -3   3   2      405.24      370.77     26.97 o 
  -2   3   2     1155.40     1148.92     81.30 o 
  -1   3   2     4771.09     5094.41    238.08 o 
   0   3   2     1769.73     1816.44    370.58 o 
   1   3   2      983.13     1414.98    203.33 o 
   2   3   2     3457.84     3772.37    106.05 o 
   3   3   2       11.49       29.02     11.09 o 
   4   3   2        6.01       39.51     28.33 o 
   5   3   2       19.86       20.00     26.44 o 
  -5   4   2        2.06      -25.92     17.54 o 
  -4   4   2        0.03       19.21     15.41 o 
  -3   4   2       96.34      121.94     18.18 o 
  -2   4   2      176.54      176.26     15.11 o 
  -1   4   2     1633.31     1421.32    203.77 o 
   0   4   2      818.83      620.40     42.85 o 
   1   4   2      267.49      293.04     20.17 o 
   2   4   2       73.73       42.05     33.66 o 
   3   4   2       56.58       50.85     15.22 o 
   4   4   2        3.65       11.92     17.45 o 
   5   4   2        7.11        6.86     22.92 o 
  -5   5   2       12.04       26.91     20.24 o 
  -4   5   2       74.47       63.99     17.30 o 
  -3   5   2       42.77       36.15     14.30 o 
  -2   5   2       64.49       54.55      8.86 o 
  -1   5   2     1710.28     1747.83    128.61 o 
   0   5   2       13.53       12.69      5.15 o 
   1   5   2      705.39      752.69     31.61 o 
   2   5   2       16.64       12.27      8.58 o 
   3   5   2      386.09      339.79     45.58 o 
   4   5   2       63.51       96.30     28.58 o 
   5   5   2       16.84       14.77     30.14 o 
  -5   6   2       31.07       68.47     25.42 o 
  -4   6   2        2.43       16.34     13.72 o 
  -3   6   2       44.39       54.44     12.77 o 
  -2   6   2       52.77       39.75      8.10 o 
  -1   6   2      269.39      268.95     25.44 o 
   0   6   2       45.16       51.47      6.95 o 
   1   6   2      149.95      135.97     15.25 o 
   2   6   2       58.82       54.84      9.20 o 
   3   6   2       35.97       50.72     16.15 o 
   4   6   2      498.91      453.92     51.06 o 
   5   6   2        2.61       34.96     26.23 o 
  -5   7   2      127.34      126.34     26.52 o 
  -4   7   2        1.68        1.57     14.67 o 
  -3   7   2       22.73       18.88     11.12 o 
  -2   7   2        0.03       -0.68      5.64 o 
  -1   7   2       23.66       12.76      6.79 o 
   0   7   2     2343.84     2282.27    119.92 o 
   1   7   2       59.94       66.78      8.52 o 
   2   7   2        5.14       10.92      6.87 o 
   3   7   2      220.11      264.80     29.49 o 
   4   7   2       56.10      155.34     36.29 o 
   5   7   2      230.11      166.55     40.68 o 
  -5   8   2       99.07       95.70     25.20 o 
  -4   8   2       40.37       71.70     21.52 o 
  -3   8   2       30.12       28.54     11.32 o 
  -2   8   2       17.25       -0.44      6.36 o 
  -1   8   2      280.79      247.98     17.53 o 
   0   8   2     3029.84     3110.68    190.46 o 
   1   8   2     1602.48     1697.85     55.46 o 
   2   8   2      554.86      614.13     26.01 o 
   3   8   2      261.54      240.71     49.71 o 
   4   8   2      877.90      938.79    168.48 o 
   5   8   2        1.61       -5.39     20.04 o 
  -5   9   2       23.35       32.74     25.54 o 
  -4   9   2        7.82        4.11     16.86 o 
  -3   9   2        4.64       17.84     12.57 o 
  -2   9   2        1.96        7.03      7.00 o 
  -1   9   2       88.84       62.39      9.64 o 
   0   9   2      331.38      311.38     19.32 o 
   1   9   2       30.96       36.92     11.47 o 
   2   9   2        9.87       24.75      8.64 o 
   3   9   2       44.61       50.72     17.50 o 
   4   9   2        5.67       61.94     22.55 o 
   5   9   2       46.39       22.38     21.00 o 
  -5  10   2        0.10        9.29     22.29 o 
  -4  10   2       21.86       50.29     21.24 o 
  -3  10   2      385.25      422.10     27.98 o 
  -2  10   2      253.30      275.52     26.62 o 
  -1  10   2       31.79       18.37      7.43 o 
   0  10   2       96.02       70.03     10.37 o 
   1  10   2     3559.95     4119.58     81.99 o 
   2  10   2      131.12      148.97     15.29 o 
   3  10   2       46.51       52.05     16.78 o 
   4  10   2       15.16       15.58     21.96 o 
   5  10   2       32.44       21.86     27.64 o 
  -5  11   2        1.85        5.90     20.70 o 
  -4  11   2       39.22       39.50     20.05 o 
  -3  11   2       95.37      127.55     25.22 o 
  -2  11   2      367.44      387.76     19.37 o 
  -1  11   2       67.93       63.68     12.34 o 
   0  11   2       83.57       50.74      8.41 o 
   1  11   2      744.35      808.28     29.60 o 
   2  11   2      320.45      308.66     21.46 o 
   3  11   2        0.51        4.42     15.88 o 
   4  11   2       95.48      100.71     47.94 o 
   5  11   2        1.78       23.54     27.06 o 
  -5  12   2        0.11       -5.10     22.31 o 
  -4  12   2        7.18        9.20     16.95 o 
  -3  12   2       18.65       17.74     18.33 o 
  -2  12   2      722.35      815.81     83.56 o 
  -1  12   2       89.33      101.63     15.97 o 
   0  12   2      109.36       97.24     10.60 o 
   1  12   2      398.58      417.40     22.22 o 
   2  12   2        1.03        6.54      8.50 o 
   3  12   2       38.17       37.63     15.53 o 
   4  12   2        5.95       17.93     20.37 o 
   5  12   2       26.06       10.14     28.33 o 
  -5  13   2        0.01        7.49     19.61 o 
  -4  13   2       32.13       27.24     17.78 o 
  -3  13   2       86.79      104.73     28.10 o 
  -2  13   2      654.97      705.88     38.19 o 
  -1  13   2       10.30      -11.04      7.36 o 
   0  13   2      467.15      391.27     25.34 o 
   1  13   2       20.45       23.37      8.77 o 
   2  13   2      479.17      512.58     50.24 o 
   3  13   2      146.03      160.45     22.22 o 
   4  13   2       46.87       38.84     25.20 o 
   5  13   2        3.66       20.84     24.78 o 
  -5  14   2       38.50       49.32     31.09 o 
  -4  14   2        4.95       -9.08     19.87 o 
  -3  14   2       65.77       52.06     28.48 o 
  -2  14   2      143.24      100.05     16.61 o 
  -1  14   2        6.70       16.27     10.08 o 
   0  14   2     1280.19     1115.35     64.83 o 
   1  14   2       68.19       64.10     11.42 o 
   2  14   2       66.59       58.18     11.11 o 
   3  14   2      334.51      369.80     33.19 o 
   4  14   2        0.03       10.72     22.04 o 
   5  14   2        3.13       30.25     32.95 o 
  -5  15   2        5.23        7.07     29.53 o 
  -4  15   2        2.94      -12.37     23.00 o 
  -3  15   2      119.54      130.08     26.66 o 
  -2  15   2       22.59       33.30     12.53 o 
  -1  15   2     2490.39     2835.87    460.81 o 
   0  15   2      202.42      158.52     14.84 o 
   1  15   2      242.94      232.64     18.40 o 
   2  15   2       15.40       21.62      9.65 o 
   3  15   2       76.50      115.19     21.56 o 
   4  15   2       19.98       22.28     24.56 o 
   5  15   2        0.87       21.10     28.88 o 
  -5  16   2        0.00       10.56     28.20 o 
  -4  16   2        3.37       13.54     23.71 o 
  -3  16   2        1.36       -4.74     19.12 o 
  -2  16   2       69.26       56.30     15.63 o 
  -1  16   2        2.40       16.65     10.56 o 
   0  16   2      710.74      720.18     30.53 o 
   1  16   2       88.67       58.02     11.25 o 
   2  16   2       52.65       55.56     11.98 o 
   3  16   2        0.10      -10.07     13.17 o 
   4  16   2       12.42       -2.59     19.23 o 
   5  16   2        0.33        3.31     29.81 o 
  -5  17   2        8.64        0.96     27.45 o 
  -4  17   2      153.10      172.54     37.19 o 
  -3  17   2        6.73       12.32     16.88 o 
  -2  17   2        5.37        2.51     10.77 o 
  -1  17   2        2.54        1.93     10.57 o 
   0  17   2       21.08       22.75      8.66 o 
   1  17   2       19.08       24.30      9.44 o 
   2  17   2      504.71      485.81     37.21 o 
   3  17   2      161.90      172.41     23.30 o 
   4  17   2        8.76       30.93     23.69 o 
   5  17   2        2.54       -2.65     35.77 o 
  -5  18   2        5.41        5.79     29.27 o 
  -4  18   2        9.18       25.12     26.22 o 
  -3  18   2      160.49      221.27     42.02 o 
  -2  18   2        6.48       11.64     13.30 o 
  -1  18   2      486.03      463.19     61.52 o 
   0  18   2      537.54      524.49     33.37 o 
   1  18   2      491.51      445.41     25.64 o 
   2  18   2        3.15       16.87      9.32 o 
   3  18   2      255.62      289.34     30.26 o 
   4  18   2        3.35        2.04     24.77 o 
   5  18   2       12.96        7.29     25.84 o 
  -5  19   2        3.83       25.20     38.12 o 
  -4  19   2       67.16       96.81     30.80 o 
  -3  19   2        6.38       -6.82     18.24 o 
  -2  19   2       17.39        9.34     14.24 o 
  -1  19   2        1.90       -4.58      9.67 o 
   0  19   2        1.58        2.88      8.14 o 
   1  19   2        5.65        8.25     10.11 o 
   2  19   2      239.30      242.63     20.23 o 
   3  19   2      166.25      197.17     25.98 o 
   4  19   2        8.06       14.21     18.96 o 
  -5  20   2        0.76        7.11     37.96 o 
  -4  20   2       17.31       36.58     24.65 o 
  -3  20   2       12.69       42.25     25.02 o 
  -2  20   2       10.04        1.80     13.27 o 
  -1  20   2       73.05       69.94     15.74 o 
   0  20   2       15.57       17.09      9.85 o 
   1  20   2       37.78       32.14     11.27 o 
   2  20   2       70.40       78.53     16.83 o 
   3  20   2        0.38       -6.33     15.39 o 
   4  20   2        0.01        8.30     29.15 o 
  -4  21   2        1.02        3.38     23.98 o 
  -3  21   2       29.41       54.20     27.39 o 
  -2  21   2       18.58       14.41     15.23 o 
  -1  21   2      404.63      454.69     41.02 o 
   0  21   2      154.89      127.19     15.98 o 
   1  21   2        2.22        0.74      8.76 o 
   2  21   2      161.82      152.91     25.02 o 
   3  21   2       11.01        4.91     21.36 o 
   4  21   2        2.44      -10.29     28.41 o 
  -4  22   2        1.05       -3.24     24.41 o 
  -3  22   2        0.21       -6.45     22.81 o 
  -2  22   2        1.08       13.69     14.72 o 
  -1  22   2        4.91       22.33     16.37 o 
   0  22   2        0.00       -5.19     10.15 o 
   1  22   2       16.98        8.86     10.38 o 
   2  22   2       32.67       25.62     18.06 o 
   3  22   2       39.39       42.58     23.93 o 
   4  22   2       11.36        6.33     25.18 o 
  -4  23   2        3.12       17.07     28.40 o 
  -3  23   2       11.17       -6.29     19.23 o 
  -2  23   2       57.28       55.54     21.16 o 
  -1  23   2       57.56       69.45     20.16 o 
   0  23   2      228.53      179.41     23.74 o 
   1  23   2        1.39       -6.42     10.07 o 
   2  23   2       32.13       41.15     18.52 o 
   3  23   2       46.72       36.11     18.97 o 
   4  23   2       22.71       48.12     28.04 o 
  -4  24   2        0.01        0.07     27.44 o 
  -3  24   2        5.17       -4.36     22.81 o 
  -2  24   2       68.78       86.13     26.77 o 
  -1  24   2        2.89        7.12     15.93 o 
   0  24   2      202.74      168.06     24.66 o 
   1  24   2        7.80       12.96     11.21 o 
   2  24   2       18.02        3.72     16.36 o 
   3  24   2       34.02       62.76     25.84 o 
   4  24   2        0.86      -11.74     26.65 o 
  -4  25   2        7.44       32.59     30.52 o 
  -3  25   2        1.12        1.86     19.41 o 
  -2  25   2       68.78       86.36     25.49 o 
  -1  25   2       85.86      105.97     26.68 o 
   0  25   2       53.71       62.81     18.64 o 
   1  25   2      117.41      135.36     26.20 o 
   2  25   2       12.37        9.30     13.83 o 
   3  25   2        1.00      -12.76     16.38 o 
   4  25   2        0.22        4.15     25.58 o 
  -4  26   2        3.35      -14.00     33.74 o 
  -3  26   2       45.28       78.80     30.50 o 
  -2  26   2      213.17      282.07     45.48 o 
  -1  26   2       31.33       32.56     20.05 o 
   0  26   2       16.63        2.51     13.19 o 
   1  26   2      361.86      351.22     28.50 o 
   2  26   2       53.39       58.97     16.55 o 
   3  26   2        1.67       23.91     21.55 o 
   4  26   2        0.00        8.27     23.55 o 
  -4  27   2        1.01       15.74     31.46 o 
  -3  27   2        8.59       14.21     22.98 o 
  -2  27   2        6.79       49.76     21.66 o 
  -1  27   2       58.80       50.86     22.00 o 
   0  27   2       21.80       13.64     14.14 o 
   1  27   2       60.10       37.91     14.36 o 
   2  27   2        0.94       16.67     16.61 o 
   3  27   2        0.19        9.91     20.62 o 
  -3  28   2        0.41       16.58     25.86 o 
  -2  28   2       39.57       46.17     26.07 o 
  -1  28   2        7.83       14.75     19.37 o 
   0  28   2       94.83      103.44     22.87 o 
   1  28   2        4.19        0.92     10.89 o 
   2  28   2        2.88        9.29     13.82 o 
   3  28   2        3.85       20.13     22.72 o 
  -3  29   2       26.57       58.17     33.32 o 
  -2  29   2        2.59       15.17     21.41 o 
  -1  29   2       41.16       63.99     23.60 o 
   0  29   2       11.33       12.85     17.74 o 
   1  29   2        0.62        8.23     14.05 o 
   2  29   2        1.19        0.88     13.83 o 
   3  29   2        0.01       15.87     23.52 o 
  -3  30   2       20.36       49.46     24.29 o 
  -2  30   2        5.50        1.61     22.37 o 
  -1  30   2        3.06        0.69     18.01 o 
   0  30   2        2.70       -2.86     12.95 o 
   1  30   2       40.89       33.29     13.08 o 
   2  30   2        0.04       10.38     18.11 o 
   3  30   2        6.25       17.96     23.45 o 
  -3  31   2        1.42       34.12     25.69 o 
  -2  31   2       22.32       29.40     23.24 o 
  -1  31   2       35.71       47.70     21.92 o 
   0  31   2        1.20        8.83     15.00 o 
   1  31   2        2.26       14.03     13.15 o 
   2  31   2       13.98        5.30     19.87 o 
   3  31   2       21.23       29.25     31.14 o 
  -2  32   2        2.87       -5.89     24.33 o 
  -1  32   2        1.42        2.86     20.00 o 
   0  32   2        0.06        8.63     14.33 o 
   1  32   2        0.67        8.12     13.39 o 
   2  32   2        6.15       16.56     25.84 o 
  -2  33   2        9.61       11.91     28.85 o 
  -1  33   2        2.58      -15.00     19.95 o 
   0  33   2       23.86       28.78     19.30 o 
   1  33   2        1.49       16.56     30.47 o 
   2  33   2        0.76       11.92     19.87 o 
  -2  34   2        1.14        5.04     24.35 o 
  -1  34   2        5.67        6.15     26.07 o 
   0  34   2       30.57       47.45     19.52 o 
   1  34   2        6.15       11.31     25.31 o 
   2  34   2        3.77       31.14     29.15 o 
  -1  35   2        0.89       -6.57     17.29 o 
   0  35   2        1.18        7.51     17.04 o 
   1  35   2        2.00       14.13     36.44 o 
  -1  36   2        0.73       17.13     24.75 o 
   0  36   2       16.61       25.34     18.84 o 
  -5   1   3        0.04       19.41     23.41 o 
  -4   1   3        6.48        8.68     13.99 o 
  -3   1   3        7.78        5.45     10.40 o 
  -2   1   3      589.10      635.35     33.48 o 
  -1   1   3        4.32        1.62     10.18 o 
   0   1   3      181.66      153.42     17.64 o 
   1   1   3        0.23       19.73      6.21 o 
   2   1   3      382.82      398.96     19.51 o 
   3   1   3      167.67      201.23     39.35 o 
   4   1   3        1.56       19.97     19.61 o 
   5   1   3        2.65        6.19     32.30 o 
  -5   2   3        0.40       10.88     24.96 o 
  -4   2   3       11.55       10.59     14.58 o 
  -3   2   3       21.27       21.65     11.54 o 
  -2   2   3      298.46      304.34     20.03 o 
  -1   2   3       14.87        7.20     10.13 o 
   0   2   3      525.79      572.74     27.71 o 
   1   2   3      409.17      423.19     54.06 o 
   2   2   3      520.20      655.07     61.56 o 
   3   2   3        9.40       29.81     22.90 o 
   4   2   3        4.59       10.49     24.84 o 
   5   2   3       19.26       34.06     29.92 o 
  -5   3   3        0.50       19.74     24.94 o 
  -4   3   3       15.67       13.22     14.55 o 
  -3   3   3       37.62       45.04     13.46 o 
  -2   3   3      253.47      312.37     14.81 o 
  -1   3   3       96.86       87.55     14.53 o 
   0   3   3      172.25      242.29     19.94 o 
   1   3   3      786.14      984.03     37.42 o 
   2   3   3      169.91      178.67     32.43 o 
   3   3   3       30.45       20.54     20.83 o 
   4   3   3        0.02        3.04     22.35 o 
   5   3   3        0.75        5.75     28.28 o 
  -5   4   3       11.55       17.55     21.99 o 
  -4   4   3        5.32       -1.32     14.31 o 
  -3   4   3       57.51       42.60     14.25 o 
  -2   4   3      365.59      319.45     19.11 o 
  -1   4   3      755.36      904.08     54.24 o 
   0   4   3     3912.00     3867.90    949.19 o 
   1   4   3      198.53      291.16     44.74 o 
   2   4   3       77.80      102.15     18.60 o 
   3   4   3       18.37       12.87     20.27 o 
   4   4   3       34.99       41.33     29.15 o 
   5   4   3       34.05       41.71     33.49 o 
  -5   5   3        1.94       -3.95     21.86 o 
  -4   5   3        0.01       -0.73     14.22 o 
  -3   5   3       34.99       46.44     12.79 o 
  -2   5   3        3.39        8.23      6.58 o 
  -1   5   3       16.93        8.49      8.07 o 
   0   5   3       42.55       69.89     12.05 o 
   1   5   3      469.33      473.47     27.42 o 
   2   5   3      229.29      239.84     43.26 o 
   3   5   3        6.71        8.48     13.16 o 
   4   5   3        0.16        4.82     24.47 o 
   5   5   3        1.79        1.87     37.45 o 
  -5   6   3        2.12        6.19     22.31 o 
  -4   6   3       11.00       -0.60     19.37 o 
  -3   6   3       71.52       72.63     14.23 o 
  -2   6   3        9.38        6.65      5.36 o 
  -1   6   3       92.30       77.24     21.93 o 
   0   6   3       46.21       39.71      7.74 o 
   1   6   3      435.76      439.12     39.32 o 
   2   6   3      182.70      244.98     41.50 o 
   3   6   3       59.62       50.16     20.41 o 
   4   6   3        0.97        3.89     24.04 o 
   5   6   3        0.38       15.41     38.39 o 
  -5   7   3       13.99       54.84     27.11 o 
  -4   7   3        1.34        7.77     20.62 o 
  -3   7   3        0.08       12.01      9.85 o 
  -2   7   3      206.27      155.50     54.12 o 
  -1   7   3        1.11       -0.23      7.05 o 
   0   7   3      156.80      167.07     15.30 o 
   1   7   3      230.82      206.22     22.12 o 
   2   7   3       97.86       91.28     17.97 o 
   3   7   3      235.23      297.60     32.37 o 
   4   7   3       48.73       17.57     27.69 o 
   5   7   3        0.24       16.56     27.82 o 
  -5   8   3        1.58        6.13     23.70 o 
  -4   8   3        3.79       15.76     18.63 o 
  -3   8   3        8.37        9.93     14.21 o 
  -2   8   3      199.91      146.04     35.55 o 
  -1   8   3       29.18       32.82     15.69 o 
   0   8   3      520.81      591.36     78.87 o 
   1   8   3       67.65       58.55      8.84 o 
   2   8   3        0.79        4.80     12.51 o 
   3   8   3      350.25      448.19     73.78 o 
   4   8   3       65.67       69.00     28.12 o 
   5   8   3        0.06       -9.67     30.68 o 
  -5   9   3       28.62       39.95     25.43 o 
  -4   9   3       13.80        9.93     23.48 o 
  -3   9   3       13.63       10.32     12.97 o 
  -2   9   3      220.56      189.33     33.28 o 
  -1   9   3      243.20      221.50     20.65 o 
   0   9   3      241.24      241.68     16.04 o 
   1   9   3      269.70      252.03     16.28 o 
   2   9   3       59.04       47.93     16.18 o 
   3   9   3       13.84       51.06     25.93 o 
   4   9   3      161.10      188.96     40.92 o 
   5   9   3        2.32        9.37     27.03 o 
  -5  10   3        0.02       15.15     27.25 o 
  -4  10   3       32.15       26.11     22.07 o 
  -3  10   3        6.00       11.25     13.49 o 
  -2  10   3      264.07      241.76     34.81 o 
  -1  10   3      162.18      131.59     16.61 o 
   0  10   3       31.27       40.49      9.12 o 
   1  10   3       72.32       84.61     13.92 o 
   2  10   3       44.07       17.84     15.97 o 
   3  10   3      129.77      144.31     25.43 o 
   4  10   3        0.02       10.09     21.00 o 
   5  10   3        1.30       -2.25     30.88 o 
  -5  11   3       21.25       20.04     25.60 o 
  -4  11   3        0.63       28.00     20.81 o 
  -3  11   3       72.76       71.71     33.53 o 
  -2  11   3       78.82       55.71     14.21 o 
  -1  11   3      140.83       92.09     15.74 o 
   0  11   3      126.51      109.67     13.32 o 
   1  11   3     1083.35     1187.41    117.52 o 
   2  11   3       12.97        9.17     14.04 o 
   3  11   3        0.01       -2.70     16.13 o 
   4  11   3        1.07       -7.29     25.77 o 
   5  11   3        1.24       -2.36     23.53 o 
  -5  12   3        0.25        7.47     25.44 o 
  -4  12   3      105.44      156.39     30.60 o 
  -3  12   3       10.00        2.17     16.35 o 
  -2  12   3        2.76       14.81     13.07 o 
  -1  12   3       13.64       11.13     11.58 o 
   0  12   3      101.38       75.64     10.88 o 
   1  12   3       64.03       42.17      9.80 o 
   2  12   3      375.55      372.73     33.25 o 
   3  12   3       37.03        5.91     16.56 o 
   4  12   3       13.90       -1.58     20.22 o 
   5  12   3        9.21       15.20     28.76 o 
  -5  13   3        1.96        1.47     26.14 o 
  -4  13   3        1.13       -2.59     16.92 o 
  -3  13   3       52.37       75.25     21.10 o 
  -2  13   3      157.05      155.26     19.78 o 
  -1  13   3        0.91       -4.82      9.85 o 
   0  13   3       34.60       34.84     10.17 o 
   1  13   3      165.39      127.53     21.42 o 
   2  13   3       19.12       29.06     21.04 o 
   3  13   3       13.26       16.73     16.46 o 
   4  13   3       24.13       40.27     25.02 o 
   5  13   3        0.41       -9.17     31.47 o 
  -5  14   3       13.45       31.36     30.40 o 
  -4  14   3        7.04       29.47     21.74 o 
  -3  14   3       71.28       83.30     22.72 o 
  -2  14   3       71.59       66.17     18.26 o 
  -1  14   3       43.47       19.64     11.02 o 
   0  14   3     1212.53     1303.00     78.70 o 
   1  14   3      278.76      280.29     30.11 o 
   2  14   3      200.20      218.94     27.64 o 
   3  14   3       13.53        1.43     15.59 o 
   4  14   3        2.29        9.57     22.00 o 
   5  14   3        3.23       47.83     43.00 o 
  -5  15   3       14.25        6.58     23.35 o 
  -4  15   3        1.71       14.51     18.07 o 
  -3  15   3       18.60       44.28     23.97 o 
  -2  15   3      173.24      163.18     21.34 o 
  -1  15   3      560.97      581.07     43.40 o 
   0  15   3      643.33      631.86     27.31 o 
   1  15   3        6.12       12.25      8.28 o 
   2  15   3       48.43       39.75     13.90 o 
   3  15   3       11.69       -3.42     19.61 o 
   4  15   3        0.96       31.30     29.97 o 
   5  15   3        3.69       -0.51     29.15 o 
  -5  16   3        7.55       12.30     26.09 o 
  -4  16   3       16.02       39.75     22.41 o 
  -3  16   3        3.35        5.90     18.37 o 
  -2  16   3        7.94        5.98     12.92 o 
  -1  16   3        8.63        7.28     11.55 o 
   0  16   3       82.81       60.06     10.34 o 
   1  16   3        9.55       13.26     10.21 o 
   2  16   3       47.34       44.93     14.82 o 
   3  16   3        7.19       12.97     20.27 o 
   4  16   3        0.26       15.84     35.04 o 
  -5  17   3        9.37      -11.26     33.21 o 
  -4  17   3        2.29        2.03     21.29 o 
  -3  17   3       65.69       66.06     25.95 o 
  -2  17   3       84.42       70.66     18.49 o 
  -1  17   3      202.66      233.98     43.44 o 
   0  17   3       42.52       43.93      9.64 o 
   1  17   3       37.35       32.86     11.56 o 
   2  17   3      277.15      319.28     36.24 o 
   3  17   3      268.20      358.67     37.46 o 
   4  17   3        0.01       -7.09     24.81 o 
  -5  18   3        3.88       52.45     31.48 o 
  -4  18   3       51.71       53.85     25.32 o 
  -3  18   3        1.53        0.47     21.46 o 
  -2  18   3       17.65       18.15     14.97 o 
  -1  18   3        6.27        5.32     11.87 o 
   0  18   3        3.60       -0.24      7.87 o 
   1  18   3       44.34       29.98     10.69 o 
   2  18   3      529.29      507.59     70.00 o 
   3  18   3       68.18       65.00     20.91 o 
   4  18   3        5.15       23.06     23.81 o 
  -4  19   3        0.10       11.82     27.63 o 
  -3  19   3        1.77        5.58     24.55 o 
  -2  19   3        1.78       35.08     17.26 o 
  -1  19   3       79.77       84.95     19.77 o 
   0  19   3       52.19       57.86     15.54 o 
   1  19   3      195.63      172.17     18.76 o 
   2  19   3       65.16       80.75     17.89 o 
   3  19   3        3.24       -6.09     16.68 o 
   4  19   3       21.31       49.55     27.48 o 
  -4  20   3        0.05       12.81     26.03 o 
  -3  20   3        0.07      -12.96     26.46 o 
  -2  20   3       38.67       63.76     19.04 o 
  -1  20   3        7.33       -2.22     11.60 o 
   0  20   3       99.05       86.88     16.73 o 
   1  20   3       19.48       20.01      9.92 o 
   2  20   3        1.52        4.48     13.91 o 
   3  20   3      100.18      121.46     22.21 o 
   4  20   3        0.08        7.65     25.14 o 
  -4  21   3        8.82       12.45     28.76 o 
  -3  21   3        5.06      -16.63     25.36 o 
  -2  21   3       11.70       16.44     15.86 o 
  -1  21   3        2.17        2.75     12.98 o 
   0  21   3       36.11       47.98     15.77 o 
   1  21   3        0.37        7.43      9.95 o 
   2  21   3        0.79       -0.97     13.04 o 
   3  21   3       10.30       14.36     17.83 o 
   4  21   3       28.71       26.10     22.61 o 
  -4  22   3       10.07       53.17     36.71 o 
  -3  22   3       23.59       43.52     28.04 o 
  -2  22   3        3.99        1.98     13.34 o 
  -1  22   3        3.39        9.13     14.97 o 
   0  22   3      277.12      295.79     29.82 o 
   1  22   3      170.91      197.42     20.37 o 
   2  22   3      110.24      105.61     21.26 o 
   3  22   3       15.67       16.75     20.00 o 
   4  22   3        4.36       -6.94     21.42 o 
  -4  23   3        6.33       45.00     37.60 o 
  -3  23   3        0.34       10.02     23.60 o 
  -2  23   3        5.70       -4.18     14.38 o 
  -1  23   3       72.79      100.38     22.49 o 
   0  23   3       83.82       78.69     17.81 o 
   1  23   3      136.98      146.23     23.09 o 
   2  23   3        0.00        3.57     13.45 o 
   3  23   3       11.58       15.68     19.22 o 
   4  23   3        9.13       14.32     31.18 o 
  -4  24   3        7.23       41.15     38.49 o 
  -3  24   3       37.66       70.88     29.87 o 
  -2  24   3       19.05       25.20     18.58 o 
  -1  24   3       12.62       21.17     16.77 o 
   0  24   3       85.42       92.08     21.40 o 
   1  24   3       34.65       32.91     15.10 o 
   2  24   3       16.49       11.45     15.42 o 
   3  24   3       22.79       38.18     24.86 o 
   4  24   3        1.56       19.83     28.81 o 
  -4  25   3        4.59       -9.43     30.79 o 
  -3  25   3       13.50       70.71     34.60 o 
  -2  25   3      169.93      263.87     47.72 o 
  -1  25   3       77.89       98.31     23.59 o 
   0  25   3      425.18      479.72     39.49 o 
   1  25   3      144.41      144.95     28.67 o 
   2  25   3        0.00       10.34     20.71 o 
   3  25   3       31.52       49.53     24.05 o 
  -4  26   3       10.85       18.91     36.66 o 
  -3  26   3       98.35      175.19     91.57 o 
  -2  26   3        3.96       18.85     17.41 o 
  -1  26   3       15.80        1.06     16.53 o 
   0  26   3       81.70       41.82     16.13 o 
   1  26   3       74.77       58.90     26.83 o 
   2  26   3        2.57       12.18     14.57 o 
   3  26   3        5.77       18.46     22.87 o 
  -3  27   3        4.94       19.66     30.26 o 
  -2  27   3        0.50       15.40     18.12 o 
  -1  27   3        3.85       23.08     19.86 o 
   0  27   3        7.85        9.44     16.47 o 
   1  27   3        0.00        6.41     16.86 o 
   2  27   3        5.94       11.12     17.47 o 
   3  27   3        8.64       38.26     26.28 o 
  -3  28   3        5.55        8.40     28.75 o 
  -2  28   3        4.18       10.64     19.84 o 
  -1  28   3        8.28       13.60     17.34 o 
   0  28   3        3.75       12.60     17.01 o 
   1  28   3       13.49       14.35     20.10 o 
   2  28   3        8.49        3.00     15.12 o 
   3  28   3       14.43       16.32     22.59 o 
  -3  29   3        0.12       -4.00     27.68 o 
  -2  29   3        6.50        6.56     21.95 o 
  -1  29   3        0.03      -10.75     16.36 o 
   0  29   3        7.22        3.44     16.48 o 
   1  29   3       12.87       -3.01     18.41 o 
   2  29   3        9.82        0.58     20.45 o 
   3  29   3        0.21        2.27     19.76 o 
  -3  30   3        2.19       -4.15     28.28 o 
  -2  30   3        0.04       -1.54     26.19 o 
  -1  30   3       17.74       19.53     17.72 o 
   0  30   3        0.52        2.74     15.53 o 
   1  30   3       35.41       47.92     24.97 o 
   2  30   3        8.86       11.84     17.89 o 
  -2  31   3        1.05       16.76     29.32 o 
  -1  31   3        7.00       16.08     17.98 o 
   0  31   3        8.81       19.71     17.80 o 
   1  31   3        5.98        4.86     23.99 o 
   2  31   3        0.42       -0.04     20.96 o 
  -2  32   3        3.57       19.72     38.33 o 
  -1  32   3        0.38        3.52     16.61 o 
   0  32   3       11.97        8.81     15.90 o 
   1  32   3        8.53       14.76     21.65 o 
   2  32   3       18.11       19.91     22.52 o 
  -2  33   3        4.13       69.69     39.79 o 
  -1  33   3        5.57        8.20     17.68 o 
   0  33   3        5.81       15.43     19.76 o 
   1  33   3       12.97       28.42     20.13 o 
   2  33   3       11.77       13.44     19.54 o 
  -1  34   3        0.99       -9.08     15.44 o 
   0  34   3        1.23        0.33     19.81 o 
   1  34   3        1.83       -6.52     17.41 o 
  -1  35   3        2.55       22.21     22.54 o 
   0  35   3        2.57       13.31     21.46 o 
  -5   0   4        0.43        7.95     35.77 o 
  -4   0   4        8.94       -7.63     19.24 o 
  -3   0   4       36.30       69.54     24.84 o 
  -2   0   4     6376.38     7548.14    452.15 o 
  -1   0   4     1073.43     1402.50    109.97 o 
   0   0   4     1297.24     1392.57     78.17 o 
   1   0   4      443.31      317.87     97.39 o 
   2   0   4      224.17      255.06     60.29 o 
   3   0   4       36.16       80.16     41.74 o 
   4   0   4        7.40       29.15     41.74 o 
   5   0   4        0.00      -26.50     54.32 o 
  -5   1   4       42.00       39.57     35.77 o 
  -4   1   4        0.73        8.09     14.35 o 
  -3   1   4      314.99      257.89     22.08 o 
  -2   1   4        1.01      683.62    197.42 o 
  -1   1   4     4856.81     6436.06    268.41 o 
   0   1   4       92.89      162.45     17.59 o 
   1   1   4      149.01      140.02     70.21 o 
   2   1   4       10.74       23.73     19.87 o 
   3   1   4       87.98      111.39     32.23 o 
   4   1   4       14.93       42.09     36.22 o 
   5   1   4        0.19       31.87     39.32 o 
  -5   2   4        5.59        1.10     27.31 o 
  -4   2   4       17.98       31.54     20.08 o 
  -3   2   4      147.09      168.82     18.28 o 
  -2   2   4      132.56      118.64     15.22 o 
  -1   2   4      719.93     1032.44     66.14 o 
   0   2   4      140.20      118.18     23.33 o 
   1   2   4      954.49      643.98    217.82 o 
   2   2   4       34.67       34.40     15.47 o 
   3   2   4       23.13       54.72     28.20 o 
   4   2   4       20.11       35.14     29.28 o 
   5   2   4        0.98        1.32     32.31 o 
  -5   3   4        1.00       44.45     26.65 o 
  -4   3   4       58.11       46.58     19.11 o 
  -3   3   4        1.68       26.33     10.87 o 
  -2   3   4      313.30      308.75     34.98 o 
  -1   3   4      469.98      472.61     33.88 o 
   0   3   4      852.52      819.11     57.09 o 
   1   3   4      447.94      135.57    126.96 o 
   2   3   4      114.32      138.59     47.34 o 
   3   3   4        3.59      -10.85     20.56 o 
   4   3   4        0.15       11.48     28.61 o 
   5   3   4        0.26      -41.86     35.17 o 
  -5   4   4        9.91       23.81     25.92 o 
  -4   4   4        3.82       24.71     18.46 o 
  -3   4   4       62.59       39.20     14.76 o 
  -2   4   4       38.14       47.63      9.99 o 
  -1   4   4       56.29       52.29     16.27 o 
   0   4   4       95.29       77.54     11.92 o 
   1   4   4      733.61      735.09    113.12 o 
   2   4   4      176.28      318.75     61.23 o 
   3   4   4        3.24       26.52     25.51 o 
   4   4   4        5.26       17.02     31.15 o 
   5   4   4       16.20       -2.18     47.14 o 
  -5   5   4        1.22        9.66     20.08 o 
  -4   5   4       15.67       12.39     16.77 o 
  -3   5   4       56.71       72.73     17.06 o 
  -2   5   4       82.39       83.06     10.68 o 
  -1   5   4      280.16      287.61     25.86 o 
   0   5   4       56.67       43.40      9.99 o 
   1   5   4       12.89        1.90      6.24 o 
   2   5   4       74.66      140.80     24.74 o 
   3   5   4        7.21        7.56     22.79 o 
   4   5   4       80.73      146.48     39.23 o 
   5   5   4       16.34       44.91     37.67 o 
  -5   6   4        2.82       22.03     24.39 o 
  -4   6   4        5.25       28.87     24.76 o 
  -3   6   4       28.82       39.63     16.21 o 
  -2   6   4      351.68      329.74     23.87 o 
  -1   6   4        1.38       -1.44     12.03 o 
   0   6   4       67.09       59.83     13.39 o 
   1   6   4        5.19        3.04      6.00 o 
   2   6   4       70.24      103.75     22.18 o 
   3   6   4        3.18       37.92     25.49 o 
   4   6   4      270.00      293.33     54.65 o 
   5   6   4       13.19       -8.22     37.24 o 
  -5   7   4       17.39       52.79     28.24 o 
  -4   7   4        2.72       17.20     18.10 o 
  -3   7   4        1.13       -7.28     12.06 o 
  -2   7   4       19.87        5.59      9.19 o 
  -1   7   4      133.26      100.05     15.68 o 
   0   7   4      372.63      423.84     51.06 o 
   1   7   4      284.31      217.38     33.44 o 
   2   7   4      282.29      421.25     66.54 o 
   3   7   4      778.86      985.67    302.76 o 
   4   7   4        1.55       43.04     34.11 o 
   5   7   4       32.30       13.41     35.15 o 
  -5   8   4       14.64        6.48     25.87 o 
  -4   8   4       26.78       55.40     22.03 o 
  -3   8   4        2.06        1.55     13.89 o 
  -2   8   4       18.79        6.28     10.04 o 
  -1   8   4       90.33      111.62     12.41 o 
   0   8   4      309.81      304.57     21.64 o 
   1   8   4      326.87      266.68     27.88 o 
   2   8   4      381.57      519.82     99.06 o 
   3   8   4      108.80      185.37     37.82 o 
   4   8   4      345.16      333.67     58.09 o 
   5   8   4        4.42       31.38     34.68 o 
  -5   9   4        0.30      -13.54     24.58 o 
  -4   9   4        5.15       -8.52     20.75 o 
  -3   9   4        9.19       21.50     14.83 o 
  -2   9   4        1.76       14.37     10.83 o 
  -1   9   4       43.61       15.33      8.32 o 
   0   9   4        4.18       -1.30      7.57 o 
   1   9   4      139.96      144.21     16.13 o 
   2   9   4      144.05      218.28     56.61 o 
   3   9   4      275.42      266.20     50.35 o 
   4   9   4        5.55       -1.29     26.00 o 
   5   9   4       15.40        7.93     39.34 o 
  -5  10   4        2.22        3.87     23.82 o 
  -4  10   4       13.03       15.53     20.21 o 
  -3  10   4       60.31       71.94     17.85 o 
  -2  10   4        1.86        3.60      8.42 o 
  -1  10   4       27.70       23.76     10.71 o 
   0  10   4       12.56       18.49      8.66 o 
   1  10   4      547.15      498.46     71.36 o 
   2  10   4       41.43       73.89     20.37 o 
   3  10   4       17.27       29.81     24.83 o 
   4  10   4        0.78      -20.56     28.33 o 
   5  10   4        7.06       12.64     34.06 o 
  -5  11   4        4.73       -0.02     26.88 o 
  -4  11   4       41.78       27.59     21.70 o 
  -3  11   4      112.99      132.85     21.73 o 
  -2  11   4       14.31       17.63      9.43 o 
  -1  11   4        8.24        3.96      9.31 o 
   0  11   4      873.12      955.23     62.15 o 
   1  11   4       91.64      118.29     17.11 o 
   2  11   4        4.41       16.31     16.98 o 
   3  11   4       12.03       -9.16     18.78 o 
   4  11   4       29.03       24.84     37.64 o 
   5  11   4        4.51        8.68     41.05 o 
  -5  12   4        0.90        0.40     27.78 o 
  -4  12   4        8.16       -2.98     24.23 o 
  -3  12   4        1.16        8.76     16.62 o 
  -2  12   4       54.15       45.29     12.80 o 
  -1  12   4      193.73      181.76     29.10 o 
   0  12   4       18.01       32.74     12.43 o 
   1  12   4        4.52        7.25      9.07 o 
   2  12   4       15.58        1.17     14.74 o 
   3  12   4        2.83       23.19     38.76 o 
   4  12   4       12.53       34.20     38.73 o 
  -5  13   4        7.62        5.85     30.04 o 
  -4  13   4        0.77       31.82     27.17 o 
  -3  13   4        5.84        0.23     13.25 o 
  -2  13   4       83.72       79.75     16.23 o 
  -1  13   4        1.82        0.94     11.25 o 
   0  13   4       13.66       12.60     11.53 o 
   1  13   4       21.08       20.41     10.24 o 
   2  13   4        1.60        1.18     12.58 o 
   3  13   4      104.44      116.99     28.64 o 
   4  13   4        0.78      -19.47     24.35 o 
  -5  14   4        2.97       23.59     36.17 o 
  -4  14   4       10.27       10.38     25.32 o 
  -3  14   4       57.09       68.59     21.33 o 
  -2  14   4      142.60      150.94     25.91 o 
  -1  14   4      217.94      206.09     71.53 o 
   0  14   4      163.26      186.14     19.04 o 
   1  14   4       16.22       12.04     12.67 o 
   2  14   4        0.60        6.43     11.19 o 
   3  14   4      115.75       76.25     24.25 o 
   4  14   4       13.20       40.39     25.63 o 
  -5  15   4        1.64        6.48     32.44 o 
  -4  15   4        0.70        2.60     25.34 o 
  -3  15   4       67.88       53.98     17.26 o 
  -2  15   4        1.99       18.74     16.06 o 
  -1  15   4      606.77      673.35     51.47 o 
   0  15   4       11.95       35.92     10.94 o 
   1  15   4        0.11       -8.08     11.16 o 
   2  15   4       95.97       98.42     20.13 o 
   3  15   4        5.03        8.87     20.68 o 
   4  15   4       10.38        5.40     30.65 o 
  -5  16   4        5.12       12.19     33.89 o 
  -4  16   4       15.19       18.07     22.54 o 
  -3  16   4        0.25        4.68     16.11 o 
  -2  16   4      114.78      121.13     26.41 o 
  -1  16   4       51.83       52.73     17.56 o 
   0  16   4       71.31       72.49     18.49 o 
   1  16   4        1.01       -2.75     11.25 o 
   2  16   4      225.83      276.71     29.70 o 
   3  16   4        0.87       18.64     17.63 o 
   4  16   4        2.75       26.08     35.19 o 
  -4  17   4       34.98       51.20     25.23 o 
  -3  17   4        1.09        1.01     16.84 o 
  -2  17   4       35.69       53.90     19.93 o 
  -1  17   4        0.14       10.92     12.52 o 
   0  17   4       24.90       11.07     13.64 o 
   1  17   4        0.35       -2.87     11.07 o 
   2  17   4      107.37      128.43     22.34 o 
   3  17   4       18.41        9.42     17.51 o 
   4  17   4        0.14       -8.74     34.97 o 
  -4  18   4        0.27        5.76     20.18 o 
  -3  18   4       25.27       34.29     17.23 o 
  -2  18   4        2.17        7.93     15.11 o 
  -1  18   4      137.48      144.98     24.38 o 
   0  18   4      102.57       88.70     18.28 o 
   1  18   4      767.61      950.01    313.24 o 
   2  18   4      122.13       93.22     18.03 o 
   3  18   4       23.08       16.19     21.25 o 
   4  18   4        0.44        4.73     30.59 o 
  -4  19   4       23.56       33.45     24.51 o 
  -3  19   4        9.00       16.45     19.52 o 
  -2  19   4      111.39      139.94     36.73 o 
  -1  19   4        8.42       16.62     16.69 o 
   0  19   4       17.02       25.79     13.31 o 
   1  19   4        3.09       29.03     17.30 o 
   2  19   4       57.87       68.42     16.56 o 
   3  19   4       17.73        9.71     16.37 o 
   4  19   4        0.72       14.46     31.30 o 
  -4  20   4        2.76       23.74     31.88 o 
  -3  20   4        1.00       13.15     17.72 o 
  -2  20   4       82.43       87.23     22.59 o 
  -1  20   4        4.10       11.40     17.01 o 
   0  20   4       11.71       12.10     14.72 o 
   1  20   4        0.02       -6.05     12.83 o 
   2  20   4       98.64      139.88     22.44 o 
   3  20   4        5.14      -10.61     20.20 o 
   4  20   4        5.50       17.54     36.92 o 
  -4  21   4        0.07       13.10     25.97 o 
  -3  21   4        3.18        4.19     26.49 o 
  -2  21   4       13.11       30.64     20.39 o 
  -1  21   4       79.84      102.37     22.56 o 
   0  21   4        0.27       16.69     14.64 o 
   1  21   4       15.20       20.70     17.04 o 
   2  21   4       86.99      108.91     21.78 o 
   3  21   4        0.38       17.46     22.72 o 
   4  21   4        0.08       25.94     35.45 o 
  -4  22   4        0.30        1.07     27.14 o 
  -3  22   4        0.01        9.03     21.42 o 
  -2  22   4       14.07       11.53     18.37 o 
  -1  22   4      182.69      229.84     56.51 o 
   0  22   4        0.19       -2.48     15.01 o 
   1  22   4        5.45       10.85     17.67 o 
   2  22   4       30.37       49.33     17.53 o 
   3  22   4       11.94       23.39     20.54 o 
   4  22   4        1.88       33.25     38.11 o 
  -4  23   4        0.65       -6.23     28.57 o 
  -3  23   4        0.46       34.54     20.73 o 
  -2  23   4        0.10        7.36     17.47 o 
  -1  23   4       53.28       27.36     15.38 o 
   0  23   4       26.22       19.33     15.19 o 
   1  23   4       60.71       54.82     21.96 o 
   2  23   4        7.36        5.54     13.69 o 
   3  23   4       27.25       35.78     21.61 o 
  -4  24   4        0.16      -22.79     39.27 o 
  -3  24   4        3.92        1.37     23.04 o 
  -2  24   4       47.61       55.90     41.60 o 
  -1  24   4       16.69       20.34     16.53 o 
   0  24   4       37.55       50.89     19.80 o 
   1  24   4        0.60        2.61     13.25 o 
   2  24   4        7.55        4.53     13.55 o 
   3  24   4       19.85       53.90     23.60 o 
  -3  25   4       21.90       38.99     23.30 o 
  -2  25   4        2.22        3.91     22.96 o 
  -1  25   4       45.64       46.87     21.54 o 
   0  25   4      124.86      124.42     24.45 o 
   1  25   4       28.44       36.03     18.74 o 
   2  25   4        2.36       18.68     24.51 o 
   3  25   4        1.42        7.97     22.04 o 
  -3  26   4       14.62       23.06     25.61 o 
  -2  26   4       58.71       80.42     47.57 o 
  -1  26   4        0.12        6.47     17.85 o 
   0  26   4       10.22       14.98     16.45 o 
   1  26   4       59.82       54.28     20.54 o 
   2  26   4       28.87       39.88     18.11 o 
   3  26   4        0.32      -10.11     22.66 o 
  -3  27   4       27.89       46.07     39.59 o 
  -2  27   4        2.03       24.81     25.97 o 
  -1  27   4       15.88       23.83     22.95 o 
   0  27   4       59.33       55.81     20.62 o 
   1  27   4       11.16       -6.76     15.43 o 
   2  27   4        0.17       -1.73     18.15 o 
   3  27   4        2.32        1.62     16.86 o 
  -3  28   4        0.02        6.15     33.61 o 
  -2  28   4       27.34       50.70     27.35 o 
  -1  28   4        6.06       -1.67     23.26 o 
   0  28   4       10.91       46.75     20.41 o 
   1  28   4        4.47        7.20     16.48 o 
   2  28   4        0.20      -10.60     14.57 o 
  -3  29   4        1.06        7.62     47.50 o 
  -2  29   4        6.48       -0.73     22.83 o 
  -1  29   4       26.97       44.18     22.70 o 
   0  29   4        8.61       -0.82     16.64 o 
   1  29   4        0.17       -1.11     18.18 o 
   2  29   4        1.28        2.54     15.16 o 
  -2  30   4        1.18      -14.07     24.73 o 
  -1  30   4        9.43       14.14     24.34 o 
   0  30   4        3.25        8.10     22.22 o 
   1  30   4        1.39       -1.93     18.93 o 
   2  30   4        7.42       20.34     31.14 o 
  -2  31   4        1.01        6.09     20.72 o 
  -1  31   4        3.89       10.77     22.65 o 
   0  31   4       10.46        4.90     26.44 o 
   1  31   4        0.21        1.91     21.41 o 
   2  31   4        4.83        5.49     16.95 o 
  -2  32   4        0.70      -12.12     23.25 o 
  -1  32   4        1.18       -2.52     27.89 o 
   0  32   4        1.10        0.32     39.09 o 
   1  32   4        1.27      -10.72     26.57 o 
  -1  33   4        5.73       17.75     28.45 o 
   0  33   4        2.53       19.36     29.44 o 
   1  33   4        1.91       26.43     26.98 o 
   0  34   4        4.33       23.40     37.56 o 
  -5   1   5        0.27       -9.50     22.76 o 
  -4   1   5        0.75       -6.49     19.66 o 
  -3   1   5        1.21        4.96      8.92 o 
  -2   1   5       72.38       80.95     14.22 o 
  -1   1   5        1.14       13.18     15.15 o 
   0   1   5      105.81      111.68     15.59 o 
   1   1   5       20.56       21.22      8.42 o 
   2   1   5       45.97       66.10     26.57 o 
   3   1   5       19.94       17.73     27.26 o 
   4   1   5        0.01       27.76     35.18 o 
  -5   2   5        0.46       -2.86     30.35 o 
  -4   2   5        0.13        3.72     19.61 o 
  -3   2   5       10.93        8.93      9.58 o 
  -2   2   5       46.55       42.25     11.61 o 
  -1   2   5       45.46       59.10     17.29 o 
   0   2   5      222.01      205.85     28.77 o 
   1   2   5      162.50       49.63     30.62 o 
   2   2   5      132.29      197.05     37.16 o 
   3   2   5        9.67       30.81     28.58 o 
   4   2   5       13.79        8.25     38.13 o 
  -5   3   5        0.30        2.03     30.23 o 
  -4   3   5       24.34       24.22     16.30 o 
  -3   3   5       14.00        6.28     11.47 o 
  -2   3   5       34.17       52.06     12.64 o 
  -1   3   5      410.79      455.58     36.55 o 
   0   3   5       13.17       41.34     20.39 o 
   1   3   5       54.03       52.40     11.14 o 
   2   3   5        3.20       11.20     26.39 o 
   3   3   5        0.35       36.54     36.43 o 
   4   3   5       18.67       -2.70     32.07 o 
  -5   4   5        0.03       -4.47     28.06 o 
  -4   4   5        0.02        1.63     16.14 o 
  -3   4   5       39.56       27.55     12.66 o 
  -2   4   5       54.13       40.82     12.34 o 
  -1   4   5       53.52       41.54     16.09 o 
   0   4   5     1312.18     1136.39    280.87 o 
   1   4   5       24.15       24.87      8.19 o 
   2   4   5        0.15        1.20     17.81 o 
   3   4   5        7.15       40.06     29.92 o 
   4   4   5       15.62       22.45     33.80 o 
  -5   5   5        0.00        3.66     35.01 o 
  -4   5   5        5.82        5.08     19.21 o 
  -3   5   5        1.25        9.16     12.76 o 
  -2   5   5        0.29       -0.49     11.34 o 
  -1   5   5      183.53      159.73     29.34 o 
   0   5   5        4.30       43.39     12.10 o 
   1   5   5       54.34       40.75      9.30 o 
   2   5   5       15.84        7.79     22.90 o 
   3   5   5        1.01       12.84     23.44 o 
   4   5   5        4.82      -11.43     35.10 o 
  -5   6   5        0.04        3.70     24.81 o 
  -4   6   5        1.72        0.75     17.32 o 
  -3   6   5       24.48       13.17     10.57 o 
  -2   6   5        1.01        6.37     13.66 o 
  -1   6   5        0.96       16.85      7.56 o 
   0   6   5        2.00        9.16      8.67 o 
   1   6   5      133.61       77.92     19.42 o 
   2   6   5      174.76      237.98     39.59 o 
   3   6   5       14.38       30.07     27.68 o 
   4   6   5        0.86       22.92     33.99 o 
  -5   7   5        3.85       -0.75     20.73 o 
  -4   7   5        1.33       12.48     20.13 o 
  -3   7   5        9.15        7.77     12.34 o 
  -2   7   5       32.94       27.51     12.15 o 
  -1   7   5      144.66      163.30     28.78 o 
   0   7   5       20.71       14.90      8.34 o 
   1   7   5       18.82       14.80     10.72 o 
   2   7   5      175.74      203.69     43.48 o 
   3   7   5       58.90       66.82     30.06 o 
   4   7   5        0.89        0.50     34.31 o 
  -5   8   5        0.05       12.63     26.30 o 
  -4   8   5        0.97        0.98     17.21 o 
  -3   8   5        3.24        4.45     11.77 o 
  -2   8   5       55.12       47.13     23.60 o 
  -1   8   5       91.27       74.31     13.56 o 
   0   8   5      104.17      124.47     15.89 o 
   1   8   5        5.44       -2.42      6.53 o 
   2   8   5       20.49       38.93     21.82 o 
   3   8   5      195.33      241.39     46.03 o 
   4   8   5        9.74        6.92     53.99 o 
  -5   9   5        9.99       -4.45     24.07 o 
  -4   9   5        3.26        9.25     19.96 o 
  -3   9   5        4.41        1.80     12.11 o 
  -2   9   5        9.96        5.11     11.09 o 
  -1   9   5        5.50       10.51     16.98 o 
   0   9   5       66.48       90.23     14.54 o 
   1   9   5       42.21       19.65      9.09 o 
   2   9   5       44.51       37.89     19.66 o 
   3   9   5       13.57       -3.31     20.74 o 
   4   9   5        9.45       32.66     36.76 o 
  -5  10   5        0.04       -5.77     21.48 o 
  -4  10   5        6.17       21.08     22.86 o 
  -3  10   5        0.77       -1.09     13.48 o 
  -2  10   5       38.26       34.89     16.50 o 
  -1  10   5       90.29      112.13     19.53 o 
   0  10   5       73.78       63.12     12.09 o 
   1  10   5        0.06        1.51      9.39 o 
   2  10   5       20.74       44.09     20.76 o 
   3  10   5       81.71      120.25     34.31 o 
   4  10   5        2.42       42.69     35.11 o 
  -5  11   5       17.21       21.01     30.86 o 
  -4  11   5        0.82        2.48     20.50 o 
  -3  11   5        4.12        4.92     16.24 o 
  -2  11   5        8.58       14.93     14.34 o 
  -1  11   5       15.39        8.75     14.66 o 
   0  11   5       54.11       32.82     11.75 o 
   1  11   5      242.39      145.04     64.34 o 
   2  11   5        6.38        0.95     17.91 o 
   3  11   5       30.70       28.75     32.46 o 
   4  11   5        1.33      -14.33     36.20 o 
  -5  12   5        0.00       -1.59     26.17 o 
  -4  12   5       20.74       34.99     29.72 o 
  -3  12   5        1.18        8.65     16.76 o 
  -2  12   5        1.81        9.91     12.05 o 
  -1  12   5        2.54       -2.16     13.02 o 
   0  12   5       26.93       13.40     11.40 o 
   1  12   5        8.38       -3.04     14.30 o 
   2  12   5       15.20       12.15     14.97 o 
   3  12   5       25.06       31.30     29.72 o 
   4  12   5        0.04      -17.94     36.63 o 
  -5  13   5        0.82        4.47     26.72 o 
  -4  13   5        7.78       28.14     25.02 o 
  -3  13   5        7.73       -0.89     13.89 o 
  -2  13   5       20.33       13.99     14.23 o 
  -1  13   5       36.10       29.48     14.28 o 
   0  13   5        0.79       15.92     13.53 o 
   1  13   5        4.57       13.23     13.42 o 
   2  13   5       38.34       54.55     20.42 o 
   3  13   5        0.84        1.95     27.16 o 
   4  13   5        1.55       13.59     35.44 o 
  -4  14   5        0.22        1.76     23.15 o 
  -3  14   5       45.28       45.08     19.58 o 
  -2  14   5       30.21        3.85     14.24 o 
  -1  14   5        6.66       15.49     11.98 o 
   0  14   5      114.25       99.95     21.45 o 
   1  14   5       37.49       36.63     18.32 o 
   2  14   5       36.79       45.23     20.18 o 
   3  14   5        4.10       13.12     22.52 o 
   4  14   5        1.87       14.70     23.37 o 
  -4  15   5        3.09       16.15     30.53 o 
  -3  15   5        5.95       12.15     18.00 o 
  -2  15   5        6.72        7.17     13.77 o 
  -1  15   5      182.06      137.40     21.92 o 
   0  15   5       74.90       81.88     20.12 o 
   1  15   5       69.34       52.62     14.66 o 
   2  15   5       14.44        5.49     18.18 o 
   3  15   5        6.34       12.35     23.95 o 
   4  15   5        1.29       27.81     33.47 o 
  -4  16   5        5.38        9.96     26.99 o 
  -3  16   5        1.24       12.92     15.68 o 
  -2  16   5        7.97        6.09     12.00 o 
  -1  16   5        1.29       36.86     40.85 o 
   0  16   5       30.57       22.86     15.86 o 
   1  16   5       52.85       45.21     16.05 o 
   2  16   5       49.19       70.26     18.43 o 
   3  16   5        0.18       18.68     21.08 o 
   4  16   5        0.51        3.57     35.19 o 
  -4  17   5        1.37      -12.66     24.92 o 
  -3  17   5        1.74        8.51     22.00 o 
  -2  17   5        7.04        4.48     17.41 o 
  -1  17   5        7.41       14.73     16.22 o 
   0  17   5       32.67       31.36     16.72 o 
   1  17   5      111.96      115.09     31.90 o 
   2  17   5      102.97       96.93     21.96 o 
   3  17   5       14.14       52.14     32.26 o 
   4  17   5        8.83       42.49     27.03 o 
  -4  18   5        7.18      -16.48     25.34 o 
  -3  18   5        4.58        6.92     19.00 o 
  -2  18   5        7.80       11.99     17.93 o 
  -1  18   5        2.08        3.41     15.17 o 
   0  18   5      107.26      129.44     26.11 o 
   1  18   5       79.94       55.80     40.74 o 
   2  18   5      113.86      106.56     22.42 o 
   3  18   5        2.39       20.15     31.97 o 
   4  18   5        4.67      -13.57     26.53 o 
  -4  19   5        0.30        0.85     28.18 o 
  -3  19   5        1.72       -4.97     17.51 o 
  -2  19   5        0.23       13.73     15.72 o 
  -1  19   5       47.70       94.68     26.18 o 
   0  19   5       10.06       35.33     16.44 o 
   1  19   5       69.08       42.54     27.82 o 
   2  19   5       63.73       62.56     20.15 o 
   3  19   5        5.21        9.76     26.14 o 
  -4  20   5        0.01      -17.42     27.07 o 
  -3  20   5        0.07       18.96     21.49 o 
  -2  20   5       18.03        4.12     14.67 o 
  -1  20   5       24.04       33.73     39.18 o 
   0  20   5       23.84       20.55     16.95 o 
   1  20   5        0.76        1.12     10.21 o 
   2  20   5        0.21       -3.46     15.06 o 
   3  20   5       52.93       40.77     33.38 o 
  -4  21   5        2.86        9.95     24.05 o 
  -3  21   5        0.22       16.95     26.82 o 
  -2  21   5        0.22       11.15     18.85 o 
  -1  21   5        9.98       37.88     22.62 o 
   0  21   5        4.11        3.46     16.86 o 
   1  21   5       13.97       -3.46     11.90 o 
   2  21   5       13.39       10.21     15.25 o 
   3  21   5        0.14       -0.33     30.75 o 
  -4  22   5        0.29       11.52     28.14 o 
  -3  22   5        2.22       -6.52     24.17 o 
  -2  22   5        7.35       22.53     21.83 o 
  -1  22   5        0.60        4.15     17.02 o 
   0  22   5        6.22       -1.99     20.94 o 
   1  22   5       10.36        8.05     12.90 o 
   2  22   5       48.49       60.53     38.20 o 
   3  22   5       25.64       29.23     20.58 o 
  -3  23   5        1.54        5.56     25.44 o 
  -2  23   5        0.00        5.18     25.01 o 
  -1  23   5       13.33       12.27     21.63 o 
   0  23   5       15.40       18.55     21.78 o 
   1  23   5      116.26       82.42     36.44 o 
   2  23   5        0.80        5.88     22.82 o 
   3  23   5        1.06       11.00     19.50 o 
  -3  24   5       13.16       29.03     26.83 o 
  -2  24   5        1.41       12.41     26.67 o 
  -1  24   5       36.41       52.76     22.00 o 
   0  24   5       81.86      121.81     34.21 o 
   1  24   5        0.00       -3.46     13.34 o 
   2  24   5        1.34       26.26     17.45 o 
   3  24   5       11.26       11.09     23.06 o 
  -3  25   5        0.36      -21.44     26.92 o 
  -2  25   5        0.06       -3.20     33.55 o 
  -1  25   5       58.98       77.87     24.60 o 
   0  25   5       46.30       68.67     29.33 o 
   1  25   5        0.91        9.17     14.03 o 
   2  25   5        7.63        9.19     15.16 o 
   3  25   5        2.56        0.38     24.08 o 
  -3  26   5       17.03       49.61     30.56 o 
  -2  26   5        2.52        3.38     26.01 o 
  -1  26   5       35.25       47.18     23.80 o 
   0  26   5       18.52        2.06     20.00 o 
   1  26   5        1.94        5.25     15.16 o 
   2  26   5        2.33        4.75     12.19 o 
  -3  27   5        0.25       -9.45     22.26 o 
  -2  27   5        0.16        5.77     27.23 o 
  -1  27   5        0.27        8.64     19.41 o 
   0  27   5        0.72       -7.17     21.97 o 
   1  27   5        0.60       15.71     19.16 o 
   2  27   5        0.13        8.16     14.86 o 
  -2  28   5        2.24        9.65     23.52 o 
  -1  28   5       10.86       24.60     23.30 o 
   0  28   5        0.71        7.71     25.45 o 
   1  28   5        0.38        3.14     19.73 o 
   2  28   5        7.33       11.77     13.65 o 
  -2  29   5        2.87       -3.29     30.08 o 
  -1  29   5        3.40       -1.89     26.21 o 
   0  29   5        2.57       10.57     29.41 o 
   1  29   5        2.06       14.86     21.84 o 
   2  29   5        4.12        6.61     14.09 o 
  -2  30   5        2.58        2.35     25.92 o 
  -1  30   5        0.40       10.25     22.93 o 
   0  30   5        1.65       -3.15     22.69 o 
   1  30   5       14.54       12.81     24.29 o 
  -1  31   5        5.59        1.43     24.96 o 
   0  31   5        6.57       -0.39     26.07 o 
   1  31   5        0.80       -7.55     24.18 o 
  -1  32   5        0.86       35.14     46.53 o 
   0  32   5        0.02       20.31     33.12 o 
  -5   0   6        1.89        5.30     31.80 o 
  -4   0   6       24.94       67.57     49.02 o 
  -3   0   6        0.42       70.22     48.36 o 
  -2   0   6      702.42      685.44     47.77 o 
  -1   0   6       19.33        0.66     18.55 o 
   0   0   6       28.67       17.10      9.95 o 
   1   0   6        0.48       35.11     34.45 o 
   2   0   6       44.86        5.96     30.47 o 
   3   0   6       22.75      -11.92     37.10 o 
   4   0   6        1.10      -15.24     52.34 o 
  -5   1   6        2.48        7.94     27.33 o 
  -4   1   6        0.99      -12.52     21.82 o 
  -3   1   6      283.15      261.61     44.39 o 
  -2   1   6      103.68      141.42     18.44 o 
  -1   1   6      194.07      194.71     25.93 o 
   0   1   6        7.26       14.44      9.20 o 
   1   1   6       34.40       60.95     22.35 o 
   2   1   6       33.12       14.54     23.52 o 
   3   1   6        5.68        8.43     33.21 o 
   4   1   6        0.72      -34.82     43.85 o 
  -5   2   6        6.74       46.37     37.52 o 
  -4   2   6        7.73        4.99     22.54 o 
  -3   2   6       23.62       48.58     30.47 o 
  -2   2   6       25.90       19.96     17.61 o 
  -1   2   6      137.58      156.89     24.41 o 
   0   2   6       59.00       54.28     13.50 o 
   1   2   6       65.44       53.54     19.97 o 
   2   2   6       52.43       73.74     29.88 o 
   3   2   6        0.29        4.86     32.49 o 
   4   2   6        3.59       15.97     42.83 o 
  -5   3   6        0.08       -3.86     27.33 o 
  -4   3   6       18.26       22.43     23.85 o 
  -3   3   6        0.23      -13.40     22.94 o 
  -2   3   6        0.46       -5.67     14.63 o 
  -1   3   6        0.18       -0.56     16.47 o 
   0   3   6      321.48      298.95     29.68 o 
   1   3   6        0.08       17.46     18.97 o 
   2   3   6        9.76       35.37     42.07 o 
   3   3   6        6.67       38.20     41.88 o 
   4   3   6        4.59       18.13     42.85 o 
  -5   4   6        5.73        7.93     29.92 o 
  -4   4   6        2.43       13.28     23.55 o 
  -3   4   6       58.75       40.38     23.99 o 
  -2   4   6        2.42       -4.27     13.44 o 
  -1   4   6        1.89        8.53     16.48 o 
   0   4   6       11.79       11.46     10.35 o 
   1   4   6       14.92       15.95      6.74 o 
   2   4   6       24.04       41.21     27.37 o 
   3   4   6       32.63       21.31     45.05 o 
   4   4   6        2.70      -26.54     35.65 o 
  -5   5   6        1.47        5.83     26.78 o 
  -4   5   6        5.50       -0.47     24.33 o 
  -3   5   6        0.07        1.38     22.12 o 
  -2   5   6        6.36        0.27     11.95 o 
  -1   5   6        7.28        4.08      6.98 o 
   0   5   6        6.36        1.08      5.92 o 
   1   5   6       70.09       52.62     32.88 o 
   2   5   6       14.47       17.89     21.41 o 
   3   5   6        3.76       39.42     37.72 o 
   4   5   6       39.78       88.79     55.60 o 
  -4   6   6        0.23        8.53     21.22 o 
  -3   6   6        0.20      -15.78     25.06 o 
  -2   6   6       87.11       86.76     19.49 o 
  -1   6   6       19.79       12.31     15.40 o 
   0   6   6        8.37       10.50      7.20 o 
   1   6   6       33.89       28.43     13.13 o 
   2   6   6       34.42       66.85     28.11 o 
   3   6   6       66.24      112.38     61.61 o 
   4   6   6       59.75       90.48     43.80 o 
  -4   7   6        0.89       -4.58     22.05 o 
  -3   7   6       10.42        1.46     22.60 o 
  -2   7   6       20.62       32.64     16.54 o 
  -1   7   6       50.33       46.75     18.02 o 
   0   7   6       46.34       32.48      9.28 o 
   1   7   6       88.70       67.83     30.08 o 
   2   7   6       91.07      188.20     40.28 o 
   3   7   6      251.39      239.40     50.40 o 
   4   7   6        6.14       27.43     41.88 o 
  -4   8   6        1.61       -4.01     22.79 o 
  -3   8   6        3.09       13.96     23.84 o 
  -2   8   6        0.01       -2.25     12.96 o 
  -1   8   6        3.45        6.18     16.70 o 
   0   8   6        8.77       12.13     10.06 o 
   1   8   6        7.42       14.59      6.87 o 
   2   8   6      390.45      646.28     69.88 o 
   3   8   6        0.67       41.51     32.46 o 
   4   8   6       39.48       19.49     42.18 o 
  -4   9   6        3.40        9.58     21.92 o 
  -3   9   6        0.47        5.66     22.27 o 
  -2   9   6       11.72       15.83     16.70 o 
  -1   9   6       29.06       28.67     16.78 o 
   0   9   6        1.57        4.94     11.08 o 
   1   9   6       44.04       20.71     11.83 o 
   2   9   6       30.97      130.11     39.12 o 
   3   9   6       63.85       36.94     30.40 o 
   4   9   6        1.89       -0.93     36.56 o 
  -4  10   6       12.78       11.23     31.60 o 
  -3  10   6        0.20       -3.05     17.98 o 
  -2  10   6        0.55       -3.43     13.47 o 
  -1  10   6       22.75        9.46     14.75 o 
   0  10   6        3.53       -2.45     11.20 o 
   1  10   6       42.60       29.62     13.63 o 
   2  10   6       14.50       34.78     24.71 o 
   3  10   6       14.45        5.29     23.22 o 
   4  10   6        4.80        2.68     45.84 o 
  -4  11   6        5.50       16.18     27.03 o 
  -3  11   6        5.92       -4.72     19.36 o 
  -2  11   6       15.63        8.20     18.44 o 
  -1  11   6        1.92       -1.15     16.73 o 
   0  11   6      126.33      101.46     21.37 o 
   1  11   6       29.84       28.13     14.92 o 
   2  11   6        4.61       26.67     27.99 o 
   3  11   6        0.02       -5.69     24.02 o 
   4  11   6        0.06        0.57     45.37 o 
  -4  12   6        5.52       -9.37     29.41 o 
  -3  12   6        4.52        7.15     18.51 o 
  -2  12   6        5.80       24.02     18.53 o 
  -1  12   6        0.75       -3.72     17.18 o 
   0  12   6        8.27       -1.76     12.40 o 
   1  12   6        0.59       -7.26      7.97 o 
   2  12   6       36.16       31.58     21.97 o 
   3  12   6        1.72        9.77     24.37 o 
   4  12   6        0.48        7.89     33.63 o 
  -4  13   6        0.00       10.09     26.21 o 
  -3  13   6        7.63       26.80     21.55 o 
  -2  13   6        9.12        8.61     14.34 o 
  -1  13   6        0.50       12.65     17.20 o 
   0  13   6        1.94        2.79     18.64 o 
   1  13   6        0.04       -7.02      9.04 o 
   2  13   6        6.84       -4.21     22.21 o 
   3  13   6        1.70        2.87     25.56 o 
   4  13   6        0.00      -24.80     39.42 o 
  -4  14   6        5.99       31.79     31.18 o 
  -3  14   6       10.14       37.86     23.21 o 
  -2  14   6       22.32       27.35     17.84 o 
  -1  14   6       20.76       12.05     16.09 o 
   0  14   6       37.67       37.73     24.14 o 
   1  14   6        6.94        1.79     25.51 o 
   2  14   6       14.56       36.35     25.08 o 
   3  14   6        0.06        0.01     23.66 o 
  -4  15   6        0.02       -0.95     29.23 o 
  -3  15   6       31.57       38.98     24.23 o 
  -2  15   6       20.16       17.48     16.06 o 
  -1  15   6       47.39       38.66     26.60 o 
   0  15   6        8.81       17.37     27.99 o 
   1  15   6       44.92       65.00     70.22 o 
   2  15   6       13.17       11.61     20.34 o 
   3  15   6        3.50       -3.41     28.62 o 
  -4  16   6        4.32       27.61     57.97 o 
  -3  16   6        1.34        1.40     20.54 o 
  -2  16   6       31.90       17.15     16.40 o 
  -1  16   6        0.94       -1.64     16.80 o 
   0  16   6        1.76       -6.15     13.40 o 
   1  16   6        1.30       27.69     50.02 o 
   2  16   6       22.00       20.30     25.31 o 
   3  16   6       20.12       75.29     32.94 o 
  -4  17   6        3.89      -19.79     38.50 o 
  -3  17   6        0.11      -11.86     21.46 o 
  -2  17   6        3.62       21.28     19.98 o 
  -1  17   6        2.68       -8.83     16.46 o 
   0  17   6       61.92       66.74     38.42 o 
   1  17   6       59.32       54.75     27.49 o 
   2  17   6        4.39       12.19     17.98 o 
   3  17   6        1.25        6.93     28.47 o 
  -4  18   6        0.38       45.16     46.18 o 
  -3  18   6       26.66       37.25     24.52 o 
  -2  18   6        0.30        3.95     18.92 o 
  -1  18   6        5.11        3.68     19.66 o 
   0  18   6       27.30       69.40     26.10 o 
   1  18   6      151.38      103.18    119.25 o 
   2  18   6        9.31        5.87     14.48 o 
   3  18   6        1.23       -1.92     30.63 o 
  -3  19   6        0.05       15.76     22.08 o 
  -2  19   6       22.27       19.38     29.86 o 
  -1  19   6       19.58       44.21     19.65 o 
   0  19   6       89.59      114.83     45.38 o 
   1  19   6       39.22       32.63     45.38 o 
   2  19   6        0.89        9.97     19.17 o 
   3  19   6        4.14       20.83     31.55 o 
  -3  20   6        1.18        3.31     28.07 o 
  -2  20   6       25.36       26.25     17.98 o 
  -1  20   6        1.65        9.15     22.71 o 
   0  20   6        2.86        6.79     20.45 o 
   1  20   6        0.01       -4.40      8.48 o 
   2  20   6       12.05        4.53     16.64 o 
   3  20   6        1.02        2.01     25.45 o 
  -3  21   6        3.41        1.17     29.24 o 
  -2  21   6       29.39       24.56     19.12 o 
  -1  21   6        2.02       -3.73     19.09 o 
   0  21   6        2.04       11.77     19.83 o 
   1  21   6        0.79       -6.70     24.18 o 
   2  21   6       15.82       14.32     16.61 o 
   3  21   6        9.49       21.99     36.11 o 
  -3  22   6        3.21       -0.88     28.79 o 
  -2  22   6        1.79        7.77     19.47 o 
  -1  22   6       14.95       17.08     19.78 o 
   0  22   6       32.62       47.10     23.70 o 
   1  22   6       18.08       11.30     11.09 o 
   2  22   6        6.54       12.17     16.68 o 
  -3  23   6        0.58        1.61     25.10 o 
  -2  23   6       18.52        8.32     29.74 o 
  -1  23   6        7.84       -9.99     19.25 o 
   0  23   6        0.35        7.08     23.88 o 
   1  23   6       21.28        0.28     19.21 o 
   2  23   6       11.01       24.75     18.46 o 
  -3  24   6        0.28        2.29     23.86 o 
  -2  24   6       22.63       72.41     58.96 o 
  -1  24   6        0.23       11.53     26.91 o 
   0  24   6        0.70      -19.58     24.37 o 
   1  24   6        0.03        4.60     11.60 o 
   2  24   6        8.55       21.93     20.47 o 
  -2  25   6        0.00        6.38     23.90 o 
  -1  25   6       11.82       44.22     28.26 o 
   0  25   6       19.93        2.87     22.31 o 
   1  25   6       16.25       14.50     12.74 o 
   2  25   6        0.11       12.28     14.93 o 
  -2  26   6       11.36       22.40     27.52 o 
  -1  26   6       13.99        8.21     35.86 o 
   0  26   6        1.63       23.54     27.63 o 
   1  26   6        4.79       15.00     14.91 o 
   2  26   6        0.68       -4.56      9.83 o 
  -2  27   6        1.80       14.46     23.01 o 
  -1  27   6        1.99        8.99     26.57 o 
   0  27   6       10.17       23.27     26.65 o 
   1  27   6       13.58       18.42     16.04 o 
  -1  28   6        4.86       -2.69     30.14 o 
   0  28   6        0.40       -9.05     24.43 o 
   1  28   6        0.10        9.15     24.18 o 
  -1  29   6        7.58       50.24     39.52 o 
   0  29   6        0.28        5.44     33.96 o 
  -4   1   7        0.00       -7.77     25.45 o 
  -3   1   7        0.45        8.86     18.24 o 
  -2   1   7        0.74       18.52     19.56 o 
  -1   1   7        2.07       28.28     17.62 o 
   0   1   7       24.32       18.37      7.03 o 
   1   1   7        7.52       31.34     18.25 o 
   2   1   7        1.91        2.42     22.94 o 
   3   1   7        0.29      -12.88     37.87 o 
  -4   2   7        2.06        7.19     35.59 o 
  -3   2   7        3.31        0.32     19.66 o 
  -2   2   7        0.27       -4.16     15.90 o 
  -1   2   7       25.74       31.44     17.73 o 
   0   2   7       28.79       18.33      6.47 o 
   1   2   7       13.70        7.96     13.72 o 
   2   2   7       21.40       27.18     22.43 o 
   3   2   7        0.07      -18.46     30.88 o 
  -4   3   7        5.56       -2.61     28.49 o 
  -3   3   7        2.94       -0.67     24.33 o 
  -2   3   7        5.61       10.06     17.67 o 
  -1   3   7      164.46      224.74     31.91 o 
   0   3   7        3.39        3.53      4.48 o 
   1   3   7        0.45       -6.62     16.86 o 
   2   3   7        0.14       18.11     24.26 o 
   3   3   7        1.66       17.78     41.01 o 
  -4   4   7        2.25       13.36     28.16 o 
  -3   4   7        1.95       33.11     26.69 o 
  -2   4   7       10.91       -6.05     16.54 o 
  -1   4   7        4.30       19.50     16.61 o 
   0   4   7      115.50       39.48     31.14 o 
   1   4   7        9.61       25.02     18.32 o 
   2   4   7        0.09       15.59     23.77 o 
   3   4   7        3.91      -14.65     37.05 o 
  -4   5   7        1.83      -15.91     23.02 o 
  -3   5   7        1.62       13.59     28.56 o 
  -2   5   7        0.06        7.65     16.93 o 
  -1   5   7       84.31       73.24     20.93 o 
   0   5   7        3.10        4.89      4.97 o 
   1   5   7       11.77        3.67     18.45 o 
   2   5   7        3.96       -7.07     19.87 o 
   3   5   7        0.70       24.24     36.71 o 
  -4   6   7        0.06       13.44     24.78 o 
  -3   6   7        4.39       -1.54     34.78 o 
  -2   6   7        2.32       15.19     14.61 o 
  -1   6   7        0.04       19.42     19.31 o 
   0   6   7       10.90        8.47     13.24 o 
   1   6   7       40.29       28.55     20.13 o 
   2   6   7       36.21       27.08     27.85 o 
   3   6   7        0.01       25.30     36.01 o 
  -4   7   7        0.49       11.30     37.43 o 
  -3   7   7        0.77        8.91     25.31 o 
  -2   7   7       14.71       10.17     15.82 o 
  -1   7   7       26.97       65.08     23.59 o 
   0   7   7       20.43       21.37     25.51 o 
   1   7   7       51.45       51.82     20.81 o 
   2   7   7       50.42       57.90     31.78 o 
   3   7   7        3.03        9.03     33.17 o 
  -4   8   7        1.49       10.25     25.54 o 
  -3   8   7        0.03       17.34     27.53 o 
  -2   8   7        0.01       10.66     15.20 o 
  -1   8   7       29.15       32.64     17.32 o 
   0   8   7        1.21        8.24     14.02 o 
   1   8   7       53.92       54.64     23.19 o 
   2   8   7        0.42       11.09     26.59 o 
   3   8   7        6.05       13.43     33.47 o 
  -4   9   7        0.56      -21.66     24.37 o 
  -3   9   7        1.94        4.13     30.98 o 
  -2   9   7        7.91       15.15     20.29 o 
  -1   9   7        0.08       17.30     14.91 o 
   0   9   7        0.31        5.35      9.08 o 
   1   9   7        0.58      -11.69     11.88 o 
   2   9   7       37.31       62.93     28.67 o 
   3   9   7        0.41        6.62     29.78 o 
  -4  10   7        1.04        5.10     31.49 o 
  -3  10   7        0.34       -1.59     22.89 o 
  -2  10   7        5.34       16.32     16.88 o 
  -1  10   7       10.04       24.25     18.22 o 
   0  10   7        9.24        3.12      7.62 o 
   1  10   7        2.57        3.23     13.09 o 
   2  10   7       38.53       59.65     31.52 o 
   3  10   7       10.46       -1.69     29.03 o 
  -4  11   7        0.30       34.56     27.59 o 
  -3  11   7        0.20       -8.64     30.42 o 
  -2  11   7        0.35      -15.98     18.78 o 
  -1  11   7        2.39       -4.51     16.16 o 
   0  11   7       18.29        8.80     11.59 o 
   1  11   7        8.40        4.68     20.87 o 
   2  11   7        1.21        9.02     26.40 o 
   3  11   7        0.87       20.60     30.66 o 
  -4  12   7        1.65        6.84     36.01 o 
  -3  12   7        1.23       -7.95     26.66 o 
  -2  12   7        0.61        6.64     16.25 o 
  -1  12   7        5.55        4.89     17.22 o 
   0  12   7        9.96        3.17     13.11 o 
   1  12   7        2.77        0.97      6.79 o 
   2  12   7        0.48       -3.27     26.38 o 
   3  12   7        1.68       10.75     32.75 o 
  -4  13   7        3.24       45.65     42.10 o 
  -3  13   7        1.74       -0.95     32.54 o 
  -2  13   7        2.08        3.79     17.49 o 
  -1  13   7       13.77        1.12     21.20 o 
   0  13   7        0.33       -2.65     17.60 o 
   1  13   7        0.16        0.96      7.74 o 
   2  13   7        8.25       23.04     26.34 o 
   3  13   7        1.38       45.63     29.36 o 
  -3  14   7        4.99        4.37     18.03 o 
  -2  14   7       11.33       -0.61     19.28 o 
  -1  14   7        0.19       -9.24     20.28 o 
   0  14   7        0.25        3.51     17.89 o 
   1  14   7        4.34        5.82      9.27 o 
   2  14   7        0.72      -18.31     24.12 o 
   3  14   7        0.12       -2.28     30.32 o 
  -3  15   7        0.77       -4.34     18.39 o 
  -2  15   7        0.05       14.57     17.17 o 
  -1  15   7       27.25       20.63     23.81 o 
   0  15   7        2.71      -14.80     24.08 o 
   1  15   7        4.92        0.06     12.26 o 
   2  15   7        5.79       24.35     36.68 o 
   3  15   7        2.63       16.99     36.24 o 
  -3  16   7        0.64       22.29     24.35 o 
  -2  16   7        0.14      -10.37     15.08 o 
  -1  16   7        4.94        7.79     18.74 o 
   0  16   7        7.16       -3.74     13.29 o 
   1  16   7       22.71        2.99     37.43 o 
   2  16   7       12.20       58.94     44.66 o 
   3  16   7        3.17       46.71     35.39 o 
  -3  17   7        0.03       -7.61     21.15 o 
  -2  17   7        0.11       -0.91     19.67 o 
  -1  17   7       11.97       12.07     22.76 o 
   0  17   7       20.67       12.59     19.87 o 
   1  17   7       25.49       12.89     32.79 o 
   2  17   7        7.03        6.52     35.90 o 
  -3  18   7        1.59        4.54     24.58 o 
  -2  18   7        0.03       21.74     24.01 o 
  -1  18   7        1.57       40.36     34.06 o 
   0  18   7       45.34       62.18     30.14 o 
   1  18   7       27.43       11.22     17.22 o 
   2  18   7        1.42        8.62     28.56 o 
  -3  19   7        1.04       22.76     26.20 o 
  -2  19   7        2.94       10.78     31.66 o 
  -1  19   7       23.67        3.39     25.29 o 
   0  19   7        0.75        0.07     27.82 o 
   1  19   7        7.21        8.61      9.15 o 
   2  19   7       13.21       21.10     32.80 o 
  -3  20   7        0.10       20.54     27.13 o 
  -2  20   7        2.35       10.32     19.69 o 
  -1  20   7        8.57       30.12     36.08 o 
   0  20   7        5.91       15.58     14.99 o 
   1  20   7        9.30       -1.48      8.56 o 
   2  20   7        1.53        8.42     31.80 o 
  -2  21   7        2.44       -7.66     22.09 o 
  -1  21   7        0.11      -11.43     30.75 o 
   0  21   7        0.96      -10.24     19.30 o 
   1  21   7       10.80        5.34     47.04 o 
   2  21   7       18.95       25.08     40.41 o 
  -2  22   7        2.30       28.21     27.73 o 
  -1  22   7        0.69       12.10     34.03 o 
   0  22   7        7.57       13.05     23.27 o 
   1  22   7        4.08       -2.24      9.61 o 
   2  22   7        0.24       -7.70     23.52 o 
  -2  23   7        1.47       -6.16     21.65 o 
  -1  23   7        2.18       29.46     31.55 o 
   0  23   7        2.72       10.22     21.90 o 
   1  23   7       19.23       10.37     43.39 o 
  -2  24   7        2.05       13.74     22.76 o 
  -1  24   7        3.78       15.93     29.89 o 
   0  24   7       13.56       17.35     28.33 o 
   1  24   7        1.17        2.26     32.79 o 
  -1  25   7       16.55        3.52     40.41 o 
   0  25   7        0.42       17.18     32.13 o 
   1  25   7        0.45        2.59     14.24 o 
  -1  26   7        0.30      -10.24     29.92 o 
   0  26   7        0.00       14.03     23.45 o 
  -3   0   8        9.89       41.74     35.77 o 
  -2   0   8       21.04       17.89     34.45 o 
  -1   0   8        2.48       16.22     20.34 o 
   0   0   8        0.94        8.61      7.29 o 
   1   0   8       10.59        3.97     21.20 o 
   2   0   8       20.13       35.77     46.37 o 
   3   0   8        3.26        5.30     45.05 o 
  -3   1   8       40.75       78.57     34.12 o 
  -2   1   8       18.54       28.08     25.97 o 
  -1   1   8       24.46       30.28     15.89 o 
   0   1   8        1.32        3.43      4.60 o 
   1   1   8        4.94        4.43     16.89 o 
   2   1   8       10.65        5.85     24.12 o 
   3   1   8        0.11        9.09     44.08 o 
  -3   2   8        1.35       12.24     28.67 o 
  -2   2   8        1.61       -9.76     20.71 o 
  -1   2   8       24.78       20.77     18.21 o 
   0   2   8        1.00        3.97      3.31 o 
   1   2   8        0.38        5.21     12.09 o 
   2   2   8        3.96       30.36     23.17 o 
   3   2   8        0.29      -19.94     30.08 o 
  -3   3   8        1.87       14.14     23.87 o 
  -2   3   8        6.38        4.92     24.51 o 
  -1   3   8        3.21       18.93     19.19 o 
   0   3   8       15.35        6.42      8.94 o 
   1   3   8        0.01        7.87     15.34 o 
   2   3   8        1.04      -24.43     24.19 o 
   3   3   8        0.38        7.81     45.71 o 
  -3   4   8        1.96        4.49     22.76 o 
  -2   4   8        0.57      -10.60     21.37 o 
  -1   4   8        5.96        6.57     18.29 o 
   0   4   8       10.35        2.65      1.32 o 
   1   4   8        6.11       14.01     14.62 o 
   2   4   8        1.80       17.33     23.87 o 
   3   4   8       20.85       45.42     41.22 o 
  -3   5   8        4.61       18.95     27.99 o 
  -2   5   8        0.93       -0.03     17.12 o 
  -1   5   8        0.93       -3.92     19.39 o 
   0   5   8        0.08        1.10     17.89 o 
   1   5   8        0.78       -3.72     15.32 o 
   2   5   8       12.39       33.15     24.18 o 
   3   5   8        5.11       35.02     41.05 o 
  -3   6   8        0.28       -2.54     25.56 o 
  -2   6   8        2.36       10.99     20.85 o 
  -1   6   8        2.58       11.76     19.96 o 
   0   6   8        6.13        3.15     12.59 o 
   1   6   8       14.00       49.83     19.74 o 
   2   6   8       25.33       16.10     28.10 o 
   3   6   8       25.00       37.61     42.25 o 
  -3   7   8        4.72       27.48     38.64 o 
  -2   7   8        0.02       -0.22     22.32 o 
  -1   7   8        1.49        9.12     13.25 o 
   0   7   8        0.07       -9.27     46.37 o 
   1   7   8       75.60       87.90     21.88 o 
   2   7   8        0.86       16.75     24.24 o 
   3   7   8       21.44       -1.41     38.76 o 
  -3   8   8        3.36       34.50     46.04 o 
  -2   8   8        0.98        2.65     20.70 o 
  -1   8   8        0.26       -0.91     12.02 o 
   0   8   8       10.01        2.10      4.61 o 
   1   8   8       14.51        8.32     20.87 o 
   2   8   8       68.72       69.05     30.35 o 
   3   8   8        2.29       -3.84     29.29 o 
  -3   9   8        0.14       -2.41     23.44 o 
  -2   9   8        0.05        7.44     18.99 o 
  -1   9   8        0.63       16.43     14.91 o 
   0   9   8        1.51        3.68      6.96 o 
   1   9   8       42.14       52.54     24.18 o 
   2   9   8        0.31       32.21     28.90 o 
  -3  10   8        1.07        8.73     32.07 o 
  -2  10   8        3.47        5.88     18.63 o 
  -1  10   8        4.85        6.60     17.12 o 
   0  10   8        0.67        2.51      5.29 o 
   1  10   8        3.67       -1.86     31.14 o 
   2  10   8        4.55        0.37     24.19 o 
  -3  11   8        0.56        0.32     34.41 o 
  -2  11   8        0.08       12.53     18.60 o 
  -1  11   8        1.66        4.85     19.58 o 
   0  11   8        4.59       -1.81      6.56 o 
   1  11   8        0.24        9.79     16.89 o 
   2  11   8        1.05        4.42     19.58 o 
  -3  12   8        0.18      -18.73     49.02 o 
  -2  12   8        3.02       -5.17     17.45 o 
  -1  12   8        0.00      -22.07     22.63 o 
   0  12   8        0.05        9.21     36.44 o 
   1  12   8        0.34       -7.90     23.85 o 
   2  12   8        5.11       18.78     31.86 o 
  -3  13   8        1.63        2.65     46.37 o 
  -2  13   8        1.78        5.62     22.82 o 
  -1  13   8        5.23       36.85     37.24 o 
   0  13   8        0.15       10.96     13.33 o 
   1  13   8        2.66        6.21     14.19 o 
   2  13   8        0.00        0.46     34.12 o 
  -3  14   8        0.49        3.45     24.84 o 
  -2  14   8        0.52       19.38     21.82 o 
  -1  14   8        0.97        0.66     20.71 o 
   0  14   8        0.03        0.66     11.69 o 
   1  14   8        4.59        7.87     14.24 o 
   2  14   8        1.77       14.82     35.35 o 
  -3  15   8        6.05        0.11     27.16 o 
  -2  15   8        2.58       12.15     17.74 o 
  -1  15   8        6.57       46.66     35.44 o 
   0  15   8        3.32        5.95     14.55 o 
   1  15   8        2.56        4.43     10.42 o 
   2  15   8        5.95        7.19     40.27 o 
  -2  16   8        1.17      -13.78     24.13 o 
  -1  16   8        0.31       21.53     24.83 o 
   0  16   8        8.82        7.69     14.60 o 
   1  16   8        0.69        1.55     15.57 o 
   2  16   8        1.73       10.95     33.71 o 
  -2  17   8        0.29       14.53     28.42 o 
  -1  17   8        2.01      -10.45     30.47 o 
   0  17   8       13.51       22.83     29.48 o 
   1  17   8        5.51        4.04     16.38 o 
  -2  18   8        0.44       16.65     21.73 o 
  -1  18   8        4.24        2.17     29.44 o 
   0  18   8       24.87       25.48     18.25 o 
   1  18   8        4.36        2.83     16.23 o 
  -2  19   8        1.33        1.31     21.84 o 
  -1  19   8        7.08       19.52     38.47 o 
   0  19   8       22.70       25.37     24.18 o 
   1  19   8        2.35        3.97     75.52 o 
  -2  20   8        0.52       -1.93     39.09 o 
  -1  20   8        0.25       12.29     33.62 o 
   0  20   8        4.37       15.30     16.77 o 
   1  20   8        1.60      -41.74     89.44 o 
  -1  21   8        2.32       14.23     40.68 o 
   0  21   8        0.89       14.87     17.46 o 
  -1  22   8        0.02       -5.15     39.52 o 
   0  22   8        6.58        2.21     14.94 o 
  -3   1   9        0.00      -13.15     21.13 o 
  -2   1   9        0.54       -5.15     27.80 o 
  -1   1   9        0.70       29.81     28.62 o 
   0   1   9        1.70       -1.99      6.62 o 
   1   1   9        1.91        6.13     10.00 o 
   2   1   9        0.11       25.20     25.56 o 
  -3   2   9        0.11        4.19     31.99 o 
  -2   2   9        1.23        1.55     22.60 o 
  -1   2   9        4.27       26.91     31.37 o 
   0   2   9        2.81        1.99      6.62 o 
   1   2   9        1.27        5.96      9.37 o 
   2   2   9        1.80        5.43     19.87 o 
  -2   3   9        2.07        7.79     28.06 o 
  -1   3   9       19.61       24.78     29.25 o 
   0   3   9        1.61        2.32     12.59 o 
   1   3   9        0.22        4.59     10.06 o 
   2   3   9        2.42        3.06     22.54 o 
  -2   4   9        8.97       18.84     28.29 o 
  -1   4   9        0.00      -21.20     53.66 o 
   0   4   9        7.94        1.12      6.57 o 
   1   4   9        0.00        1.23     12.59 o 
   2   4   9        0.03       14.66     17.72 o 
  -2   5   9        0.00      -15.85     30.75 o 
  -1   5   9       17.22        4.52     17.56 o 
   0   5   9        0.45       -3.80      6.59 o 
   1   5   9        1.94       -3.97     16.56 o 
   2   5   9        2.48       -8.56     21.96 o 
  -2   6   9        0.11        5.70     23.20 o 
  -1   6   9        0.08       -3.95     11.92 o 
   0   6   9        8.96      -11.24      7.95 o 
   1   6   9        8.46        7.95     11.26 o 
   2   6   9        1.17       -0.74     18.51 o 
  -2   7   9        4.09      -21.14     29.65 o 
  -1   7   9        0.06        1.10     15.06 o 
   0   7   9       13.77        8.81     46.04 o 
   1   7   9        6.95        7.60     11.02 o 
  -2   8   9        0.05       -4.95     27.36 o 
  -1   8   9        0.22       -8.46     10.13 o 
   0   8   9        0.36        0.61      6.60 o 
   1   8   9       14.32        4.64     13.41 o 
  -2   9   9        3.90       -0.99     18.75 o 
  -1   9   9        0.07       -0.74     21.86 o 
   0   9   9        5.97       -6.09      6.58 o 
   1   9   9        1.74        0.56     12.28 o 
  -2  10   9        1.62        7.55     20.96 o 
  -1  10   9        0.00       -7.36     15.92 o 
   0  10   9        0.01       -3.31     78.17 o 
   1  10   9        0.89       -0.09     11.13 o 
  -2  11   9        0.04       13.29     24.35 o 
  -1  11   9        0.55      -12.97     32.46 o 
   0  11   9        0.86        8.61     56.31 o 
   1  11   9        0.54        3.88      9.80 o 
  -2  12   9        1.42      -18.98     22.11 o 
  -1  12   9        1.34        0.56     28.39 o 
   0  12   9        1.04      -10.60     46.37 o 
   1  12   9        1.20        0.45     10.93 o 
  -2  13   9        0.89      -15.39     22.18 o 
  -1  13   9        1.13       24.17     28.79 o 
   0  13   9        0.37       37.10     73.54 o 
   1  13   9        0.56       -1.10     12.59 o 
  -1  14   9        0.18        2.60     15.33 o 
   0  14   9        0.09      -39.75     44.39 o 
  -1  15   9        2.12       16.69     25.06 o 
   0  15   9        0.06      -26.50     70.22 o 
   0  16   9        1.43       14.57     62.94 o 
                                                 
